# Supplementary material for: Ethyl 4-[(3,5-di-tert-butyl-2-hy­droxy­benzyl­idene)­amino]­benzoate
Source: Acta Crystallogr Sect E Struct Rep Online. 2010 Oct 23;66(Pt 11):o2915. doi: 10.1107/S1600536810041383 (PMC3009105; doi:10.1107/S1600536810041383)
Supplement: Supplementary file 2 [file e-66-o2915-Isup2.hkl]

# 
# h,k,l, Fc-squared, Fo-squared, sigma(Fo-squared) and status flag 
# 
data_I
_shelx_title '  P21/c' 
_shelx_refln_list_code          4 
_shelx_F_calc_maximum      279.00 
_exptl_crystal_F_000       824.00 
_reflns_d_resolution_high  0.7696 
 
loop_ 
 _symmetry_equiv_pos_as_xyz 
 'x, y, z' 
 '-x, y+1/2, -z+1/2' 
 '-x, -y, -z' 
 'x, -y-1/2, z-1/2' 
 
_cell_length_a    18.4789 
_cell_length_b    10.7194 
_cell_length_c    10.7768 
_cell_angle_alpha  90.000 
_cell_angle_beta   97.437 
_cell_angle_gamma  90.000 
 
_shelx_F_squared_multiplier     1.000 
 
loop_ 
 _refln_index_h 
 _refln_index_k 
 _refln_index_l 
 _refln_F_squared_calc 
 _refln_F_squared_meas 
 _refln_F_squared_sigma 
 _refln_observed_status 
   2   0   0     2153.99     1912.09     37.37 o 
   3   0   0    16290.50    15920.33    293.86 o 
   4   0   0     5945.23     5358.93    102.37 o 
   5   0   0     5292.79     4745.44     92.43 o 
   6   0   0     1371.71     1141.18     97.46 o 
   7   0   0       50.12      102.18      8.52 o 
   8   0   0      527.09      529.76     17.07 o 
   9   0   0      114.25       75.78     11.09 o 
  10   0   0     1795.78     1719.18     36.40 o 
  11   0   0       54.52       48.15      9.49 o 
  12   0   0        0.00       -3.89      8.91 o 
  13   0   0     1288.13     1348.08     33.88 o 
  14   0   0      639.84      614.61     31.96 o 
  15   0   0      294.02      295.46     19.15 o 
  16   0   0      387.90      367.32     21.40 o 
  17   0   0       32.93       27.06     12.01 o 
  18   0   0      118.60      134.59     16.83 o 
  19   0   0      813.76      797.07     29.77 o 
  20   0   0      174.99      148.64     23.68 o 
  21   0   0      156.31      151.67     24.53 o 
  22   0   0      140.67      144.69     32.75 o 
  23   0   0      398.41      462.17     39.05 o 
   1   1   0     9835.30     9219.50    234.10 o 
   2   1   0      681.89      595.19      9.23 o 
   3   1   0      157.82      145.44      4.71 o 
   4   1   0     1945.40     1775.67     34.30 o 
   5   1   0      423.48      427.24     10.64 o 
   6   1   0      512.15      473.80     12.21 o 
   7   1   0      675.48      669.21     13.95 o 
   8   1   0      129.04      128.11      7.80 o 
   9   1   0       32.91       11.76      4.99 o 
  10   1   0        6.38       10.50      5.26 o 
  11   1   0      677.87      660.30     24.00 o 
  12   1   0     3557.13     3513.76     46.23 o 
  13   1   0      151.33      159.03     10.93 o 
  14   1   0      172.02      160.94     10.47 o 
  15   1   0        5.45       18.40      8.26 o 
  16   1   0      396.13      388.82     15.22 o 
  17   1   0        8.79        0.18      8.07 o 
  18   1   0      295.91      275.52     19.78 o 
  19   1   0       14.21       13.13     10.79 o 
  20   1   0      305.32      297.11     17.97 o 
  21   1   0      135.21      144.43     16.83 o 
  22   1   0       16.36       31.05     14.35 o 
  23   1   0       22.04       44.39     15.72 o 
   0   2   0    12385.72    12063.53    185.55 o 
   1   2   0     4910.82     4828.87     67.33 o 
   2   2   0        6.73       15.96      3.44 o 
   3   2   0     1273.52     1077.68     16.53 o 
   4   2   0      444.12      389.83      9.73 o 
   5   2   0      225.67      174.61      6.55 o 
   6   2   0      175.11      180.89      6.93 o 
   7   2   0        3.86        8.02      4.55 o 
   8   2   0        1.23       10.24      4.97 o 
   9   2   0      102.29      122.80      7.97 o 
  10   2   0      293.14      302.54     16.15 o 
  11   2   0        1.40        1.56      4.85 o 
  12   2   0      404.88      386.02     13.94 o 
  13   2   0     1560.00     1544.38     28.17 o 
  14   2   0       10.82       11.60      7.25 o 
  15   2   0      126.04      118.43     10.26 o 
  16   2   0      280.76      288.64     13.56 o 
  17   2   0     1608.46     1621.78     33.55 o 
  18   2   0      408.19      404.82     18.88 o 
  19   2   0      102.57       80.76     12.47 o 
  20   2   0        8.49       22.83     11.24 o 
  21   2   0       72.80       62.50     13.05 o 
  22   2   0      110.07       94.12     16.61 o 
  23   2   0       38.03       40.23     15.49 o 
   1   3   0       62.20       98.48      6.21 o 
   2   3   0      600.56      565.43     20.43 o 
   3   3   0        7.15        7.76      4.20 o 
   4   3   0      730.57      654.32     12.01 o 
   5   3   0     2905.49     2994.67     40.20 o 
   6   3   0      300.90      279.27     15.65 o 
   7   3   0       61.91       65.01      5.82 o 
   8   3   0      184.54      217.22      8.51 o 
   9   3   0      244.18      218.55      8.95 o 
  10   3   0        0.24        1.69      5.76 o 
  11   3   0        0.62       11.29      9.03 o 
  12   3   0      121.00      117.40      8.98 o 
  13   3   0      247.49      244.59     11.53 o 
  14   3   0        0.43        2.60      7.46 o 
  15   3   0        0.91        3.19      7.14 o 
  16   3   0       62.98       59.66     11.45 o 
  17   3   0       43.62        4.67     10.44 o 
  18   3   0       90.38       96.59     18.84 o 
  19   3   0       21.65       28.89     11.00 o 
  20   3   0       92.45       78.78     13.15 o 
  21   3   0       20.51       12.64     11.57 o 
  22   3   0      127.43      118.96     15.45 o 
  23   3   0        4.50        5.21     14.38 o 
   0   4   0     1399.15     1301.63     27.05 o 
   1   4   0     2013.91     1981.72     26.28 o 
   2   4   0       21.86       -0.20      2.84 o 
   3   4   0       54.19       81.51     10.11 o 
   4   4   0       39.21       26.59      4.92 o 
   5   4   0     1332.18     1402.19     21.01 o 
   6   4   0      730.65      704.78     13.90 o 
   7   4   0      835.78      867.81     17.35 o 
   8   4   0     1135.14     1098.29     20.36 o 
   9   4   0      215.38      230.79      9.54 o 
  10   4   0        4.89        8.52      6.06 o 
  11   4   0       83.22       83.80      8.19 o 
  12   4   0        0.64        2.39      6.85 o 
  13   4   0      112.38      115.48      9.53 o 
  14   4   0       45.81       75.11     10.66 o 
  15   4   0       18.49       22.79     11.24 o 
  16   4   0      134.80      134.24     12.35 o 
  17   4   0     1191.23     1210.15     28.97 o 
  18   4   0       19.95       19.26     10.37 o 
  19   4   0       40.93       26.99      9.69 o 
  20   4   0       11.68        2.05      8.91 o 
  21   4   0       87.39       89.62     26.89 o 
  22   4   0       39.55       29.21     12.91 o 
   1   5   0      306.57      340.47     10.37 o 
   2   5   0      853.68      828.67     16.96 o 
   3   5   0     2531.91     2721.16     35.34 o 
   4   5   0      449.92      466.97     12.04 o 
   5   5   0       12.10       12.29      6.28 o 
   6   5   0      137.15      174.12      8.21 o 
   7   5   0      571.80      596.12     13.96 o 
   8   5   0       60.24       65.82      8.71 o 
   9   5   0      199.28      198.98     16.46 o 
  10   5   0      213.19      232.87     11.40 o 
  11   5   0       15.70        1.62      7.10 o 
  12   5   0       39.50       33.07      7.73 o 
  13   5   0      161.26      145.25     12.46 o 
  14   5   0      132.86      156.39     12.83 o 
  15   5   0       76.63       64.51     11.89 o 
  16   5   0       42.80       26.32     10.36 o 
  17   5   0      241.51      258.08     16.44 o 
  18   5   0      461.27      485.44     21.40 o 
  19   5   0      506.11      502.22     22.29 o 
  20   5   0       49.86       34.43     12.28 o 
  21   5   0        5.51        4.51     13.08 o 
  22   5   0       27.79        1.74     17.29 o 
   0   6   0      644.16      665.54     20.71 o 
   1   6   0      275.45      255.42      9.83 o 
   2   6   0      136.48      126.75      7.89 o 
   3   6   0        4.01        4.21      5.37 o 
   4   6   0      366.79      398.27     11.74 o 
   5   6   0     1931.87     2060.32     29.84 o 
   6   6   0      828.45      876.67     34.66 o 
   7   6   0        3.61       16.24      6.62 o 
   8   6   0      338.62      347.60     12.61 o 
   9   6   0      327.19      343.04     13.12 o 
  10   6   0       27.40       20.94      7.47 o 
  11   6   0        1.86        3.35      8.87 o 
  12   6   0       51.53       22.63      9.54 o 
  13   6   0      140.75      136.48     12.19 o 
  14   6   0       93.02       88.96     13.13 o 
  15   6   0       79.53       90.09     12.17 o 
  16   6   0       25.81       44.44     12.60 o 
  17   6   0       83.12       83.15     14.70 o 
  18   6   0       98.24      101.41     15.98 o 
  19   6   0        5.40      -14.04     11.97 o 
  20   6   0       80.07       89.32     16.35 o 
  21   6   0        2.68        1.04     14.22 o 
   1   7   0      730.36      751.08     16.74 o 
   2   7   0      771.58      753.11     16.87 o 
   3   7   0      172.19      134.91      8.87 o 
   4   7   0      179.30      173.30      9.43 o 
   5   7   0       82.25       88.45      8.35 o 
   6   7   0        0.13        6.86      6.73 o 
   7   7   0        0.03      -10.14      6.76 o 
   8   7   0        9.66        6.17      7.12 o 
   9   7   0        7.65       12.00      8.85 o 
  10   7   0      639.02      586.91     19.99 o 
  11   7   0       37.27       54.82     10.10 o 
  12   7   0      158.99      164.66     15.68 o 
  13   7   0      164.44      165.72     16.12 o 
  14   7   0        0.00        4.11     10.34 o 
  15   7   0      931.67      898.23     29.54 o 
  16   7   0        9.01        0.10     12.72 o 
  17   7   0      985.51      912.58     30.71 o 
  18   7   0       10.00       15.83     13.65 o 
  19   7   0       23.54        7.72     13.91 o 
  20   7   0      140.69      137.88     18.70 o 
   0   8   0      323.37      260.49     17.02 o 
   1   8   0      899.74      861.70     18.99 o 
   2   8   0      112.91      131.47      9.68 o 
   3   8   0      274.85      269.85     12.05 o 
   4   8   0      388.03      346.09     14.52 o 
   5   8   0       17.50       20.53      7.98 o 
   6   8   0      186.66      178.10     11.02 o 
   7   8   0        6.48       -8.32      8.43 o 
   8   8   0      283.74      322.06     15.32 o 
   9   8   0      137.84      149.06     14.87 o 
  10   8   0       20.14       18.06     11.35 o 
  11   8   0      151.00      139.59     19.19 o 
  12   8   0      286.06      261.33     18.60 o 
  13   8   0       48.91       43.31     13.63 o 
  14   8   0      291.28      262.91     20.17 o 
  15   8   0      274.23      348.29     22.60 o 
  16   8   0      160.19      143.37     29.91 o 
  17   8   0       30.92       16.20      9.46 o 
  18   8   0      275.79      311.13     26.29 o 
  19   8   0        5.52       27.05     15.63 o 
   1   9   0      150.17      158.25     11.07 o 
   2   9   0     3470.48     3331.56     46.49 o 
   3   9   0       80.86      110.54     11.39 o 
   4   9   0      260.54      257.86     14.50 o 
   5   9   0     1529.11     1354.50     32.05 o 
   6   9   0       56.64       54.31     12.34 o 
   7   9   0       76.51       51.00     12.74 o 
   8   9   0      338.33      360.65     22.76 o 
   9   9   0       22.12       25.69     12.88 o 
  10   9   0        5.47        8.13     11.80 o 
  11   9   0       72.98       49.03     13.82 o 
  12   9   0      304.71      272.29     20.63 o 
  13   9   0       38.78       44.94     14.48 o 
  14   9   0       10.68       10.61     13.64 o 
  15   9   0      572.82      593.88     28.77 o 
  16   9   0      122.65      123.48     18.44 o 
  17   9   0      136.67      167.76     19.35 o 
  18   9   0        8.00       -3.25     23.11 o 
   0  10   0      137.02      136.24     19.90 o 
   1  10   0        0.06        9.22     10.21 o 
   2  10   0       56.07       66.78     10.57 o 
   3  10   0      321.07      345.65     16.57 o 
   4  10   0       82.23      115.44     11.74 o 
   5  10   0        0.73        3.26      8.58 o 
   6  10   0       86.12      107.64     11.82 o 
   7  10   0      193.40      188.99     16.83 o 
   8  10   0       57.91       80.19     14.67 o 
   9  10   0       18.77       -1.51     11.79 o 
  10  10   0      420.45      330.48     24.54 o 
  11  10   0       77.25       49.76     15.02 o 
  12  10   0       62.54       93.57     15.65 o 
  13  10   0        0.23       15.10     12.84 o 
  14  10   0       49.14       20.10     14.49 o 
  15  10   0        8.78       20.83     16.04 o 
  16  10   0        1.04       23.79     15.66 o 
   1  11   0      416.64      412.42     21.39 o 
   2  11   0      361.95      363.93     20.19 o 
   3  11   0        8.85        8.98     11.03 o 
   4  11   0      204.86      186.15     16.54 o 
   5  11   0        7.01       24.87     24.19 o 
   6  11   0       28.28       10.17     16.24 o 
   7  11   0       28.15       15.63     12.01 o 
   8  11   0        0.32       -1.75     12.23 o 
   9  11   0      139.27      127.78     16.56 o 
  10  11   0      177.61      183.19     18.86 o 
  11  11   0       32.71       61.11     15.63 o 
  12  11   0       17.89       13.59     14.07 o 
  13  11   0       95.25      123.16     18.42 o 
  14  11   0      134.02      165.05     20.11 o 
   0  12   0        2.07       11.00     16.67 o 
   1  12   0        3.20       -6.29     11.63 o 
   2  12   0      237.09      258.08     19.42 o 
   3  12   0       58.03       38.74     12.79 o 
   4  12   0       82.74       93.08     18.39 o 
   5  12   0        0.47      -11.42     14.52 o 
   6  12   0       41.92       13.74     23.47 o 
   7  12   0       12.57        4.56     19.16 o 
   8  12   0        3.20       19.62     16.23 o 
   9  12   0      273.97      335.66     44.56 o 
  10  12   0      199.56      138.63     22.34 o 
  11  12   0        0.24        1.25     27.16 o 
  12  12   0      102.68      138.17     23.14 o 
   1  13   0       85.90      105.76     16.02 o 
   2  13   0        1.45       30.89     16.57 o 
   3  13   0       14.98       14.51     25.47 o 
   4  13   0       35.04       67.58     19.71 o 
   5  13   0      141.81      141.13     22.05 o 
   6  13   0       73.49       68.95     30.70 o 
   7  13   0        0.12        9.75     16.77 o 
   8  13   0       48.41       44.01     19.31 o 
 -23   1   1        4.68       12.06     14.18 o 
 -22   1   1      222.69      260.67     21.11 o 
 -21   1   1       17.45       10.23     12.85 o 
 -20   1   1      154.77      160.84     17.23 o 
 -19   1   1      281.73      307.53     34.35 o 
 -18   1   1      224.13      236.91     16.75 o 
 -17   1   1      144.54      120.70     16.59 o 
 -16   1   1        6.31        1.76      7.74 o 
 -15   1   1      202.65      199.82     12.03 o 
 -14   1   1       49.63       59.25     11.33 o 
 -13   1   1     1403.58     1376.37     25.90 o 
 -12   1   1      205.27      177.93     10.20 o 
 -11   1   1        0.47       -1.41      4.76 o 
 -10   1   1       46.40       59.19      6.83 o 
  -9   1   1      542.81      518.01     12.97 o 
  -8   1   1     1169.37     1127.33     18.12 o 
  -7   1   1      971.48      901.39     16.20 o 
  -6   1   1      680.74      589.78     11.88 o 
  -5   1   1      418.09      418.96      9.26 o 
  -4   1   1     4800.32     4616.51     52.44 o 
  -3   1   1     1208.57     1383.74     22.21 o 
  -2   1   1     1714.98     1535.28     20.89 o 
  -1   1   1     3079.71     3112.99     60.33 o 
   0   1   1       16.32       62.56      2.57 o 
   1   1   1      428.01      430.02     16.89 o 
   2   1   1     2335.74     2145.27     25.18 o 
   3   1   1     2333.50     2343.45     27.98 o 
   4   1   1     1377.90     1317.01     19.90 o 
   5   1   1       18.59       13.25      4.55 o 
   6   1   1     1277.63     1291.79     18.90 o 
   7   1   1     1046.08     1109.16     17.57 o 
   8   1   1       72.44       52.16      5.81 o 
   9   1   1        3.73        9.78      5.39 o 
  10   1   1     1069.66     1159.87     20.07 o 
  11   1   1       29.21       17.43      6.38 o 
  12   1   1      164.48      152.45      9.47 o 
  13   1   1     1092.62     1082.02     21.26 o 
  14   1   1        4.76       -5.84      8.13 o 
  15   1   1      120.13      134.72     10.89 o 
  16   1   1        1.45        9.32      7.87 o 
  17   1   1      205.13      210.23     12.82 o 
  18   1   1        8.54        4.65      8.89 o 
  19   1   1       99.15      144.69     13.50 o 
  20   1   1       70.79       71.15     13.67 o 
  21   1   1        1.40        5.72     14.58 o 
  22   1   1        5.00      -10.18     12.89 o 
  23   1   1       13.82       22.87     15.00 o 
 -23   2   1       81.91       87.14     23.19 o 
 -22   2   1       14.90       25.00     18.94 o 
 -21   2   1      546.17      590.96     31.79 o 
 -20   2   1        4.27       -7.06      9.44 o 
 -19   2   1       17.96       24.94     10.58 o 
 -18   2   1      789.32      737.31     22.91 o 
 -17   2   1       87.52      121.88     14.86 o 
 -16   2   1      314.96      308.52     15.88 o 
 -15   2   1      120.41      139.89     10.64 o 
 -14   2   1       14.72       25.89      7.71 o 
 -13   2   1      334.67      326.85     12.62 o 
 -12   2   1      322.75      281.90     11.22 o 
 -11   2   1       15.34       11.94      5.64 o 
 -10   2   1     1296.73     1239.54     22.05 o 
  -9   2   1      272.26      287.49      9.57 o 
  -8   2   1      187.87      183.72      7.56 o 
  -7   2   1      105.44      122.51      6.12 o 
  -6   2   1      168.65      157.71      6.40 o 
  -5   2   1       84.84       69.35      5.39 o 
  -4   2   1     5865.91     5874.29     66.21 o 
  -3   2   1      574.96      451.11      8.88 o 
  -2   2   1     5481.81     5103.88     57.39 o 
  -1   2   1     6331.06     5859.52     71.76 o 
   0   2   1      482.36      483.28      9.11 o 
   1   2   1    17842.42    17463.96    231.41 o 
   2   2   1      856.43      926.25     15.77 o 
   3   2   1     1140.24     1022.92     16.14 o 
   4   2   1     4334.84     3968.94     50.29 o 
   5   2   1       69.33       86.11      5.39 o 
   6   2   1      485.37      434.69     13.86 o 
   7   2   1     1329.61     1313.74     19.89 o 
   8   2   1     1030.95     1128.90     20.29 o 
   9   2   1      743.88      737.06     17.07 o 
  10   2   1       80.99       66.92      6.96 o 
  11   2   1      107.05      103.22      8.12 o 
  12   2   1        7.47        2.53      6.86 o 
  13   2   1      266.11      248.87     11.80 o 
  14   2   1       25.51        6.54      7.71 o 
  15   2   1      828.30      785.15     19.56 o 
  16   2   1      545.27      558.85     17.41 o 
  17   2   1      333.28      354.22     15.46 o 
  18   2   1     1642.25     1589.34     34.09 o 
  19   2   1        6.78       25.93     10.94 o 
  20   2   1       15.18       28.64     11.47 o 
  21   2   1       54.45       83.20     20.70 o 
  22   2   1      155.43      190.54     17.10 o 
  23   2   1       46.94       32.82     16.18 o 
 -23   3   1      139.99      120.16     20.42 o 
 -22   3   1       17.94       20.57     14.86 o 
 -21   3   1      139.58      141.87     14.93 o 
 -20   3   1       60.77       38.20     12.01 o 
 -19   3   1       49.36       38.68     11.28 o 
 -18   3   1      230.36      238.94     15.48 o 
 -17   3   1        5.89       14.03      9.70 o 
 -16   3   1      157.84      180.91     16.88 o 
 -15   3   1       21.38       10.29      9.23 o 
 -14   3   1      308.98      350.65     16.12 o 
 -13   3   1      423.63      415.24     13.79 o 
 -12   3   1      168.43      227.35     10.86 o 
 -11   3   1     1075.65     1128.95     21.63 o 
 -10   3   1      332.50      326.09     10.67 o 
  -9   3   1     1806.28     1820.30     26.26 o 
  -8   3   1     1806.72     1757.00     27.14 o 
  -7   3   1      213.84      260.80      9.00 o 
  -6   3   1      554.76      603.99     11.77 o 
  -5   3   1       10.06        9.39      4.08 o 
  -4   3   1      157.90      175.84      6.59 o 
  -3   3   1     1071.25      998.72     15.24 o 
  -2   3   1       68.47       80.97      8.51 o 
  -1   3   1       54.59       49.53      4.71 o 
   0   3   1      522.13      558.17     10.57 o 
   1   3   1      477.72      496.08     10.01 o 
   2   3   1     5171.31     5238.32     65.85 o 
   3   3   1      110.97      102.86      5.66 o 
   4   3   1      706.87      602.89     23.03 o 
   5   3   1     4750.77     4269.52     55.43 o 
   6   3   1      801.88      757.06     15.39 o 
   7   3   1      156.68      259.67      9.74 o 
   8   3   1      468.25      440.67     12.89 o 
   9   3   1       84.32      125.25      8.19 o 
  10   3   1        9.58        8.09      6.82 o 
  11   3   1      294.26      351.71     12.47 o 
  12   3   1      484.61      465.77     14.53 o 
  13   3   1      406.01      432.53     15.78 o 
  14   3   1        6.28       23.17      8.48 o 
  15   3   1      778.43      766.63     24.55 o 
  16   3   1       51.99       55.38      9.45 o 
  17   3   1      420.92      424.03     19.10 o 
  18   3   1      391.19      440.78     19.92 o 
  19   3   1        1.19      -14.28      9.52 o 
  20   3   1       44.54       55.58     12.38 o 
  21   3   1       46.98       70.85     13.17 o 
  22   3   1        3.32       18.60     12.65 o 
 -22   4   1       30.70       40.27     13.38 o 
 -21   4   1      101.38       88.58     13.89 o 
 -20   4   1      272.50      261.81     17.34 o 
 -19   4   1      173.26      172.51     15.02 o 
 -18   4   1        2.20       -8.40      9.91 o 
 -17   4   1      149.74      162.33     13.81 o 
 -16   4   1        4.82        4.26      9.18 o 
 -15   4   1       24.13       13.83      9.58 o 
 -14   4   1       21.25        9.93     10.72 o 
 -13   4   1        0.00      -11.95      7.97 o 
 -12   4   1       56.76       40.56      7.35 o 
 -11   4   1      108.57      102.22      7.90 o 
 -10   4   1       79.12       72.52      6.61 o 
  -9   4   1     1528.35     1556.80     25.87 o 
  -8   4   1      647.00      705.03     14.39 o 
  -7   4   1     2061.10     2096.35     28.90 o 
  -6   4   1      603.60      604.41     15.10 o 
  -5   4   1       19.79       13.21      4.51 o 
  -4   4   1       21.10       26.16      5.20 o 
  -3   4   1     1242.29     1321.17     19.48 o 
  -2   4   1       72.94       76.36      6.41 o 
  -1   4   1     1172.09     1099.11     18.64 o 
   0   4   1     1708.58     1769.35     25.20 o 
   1   4   1      460.15      433.39     10.25 o 
   2   4   1      309.19      372.50      9.50 o 
   3   4   1       79.99       66.79      6.05 o 
   4   4   1      152.08      167.24      7.00 o 
   5   4   1     7832.29     8010.27     99.67 o 
   6   4   1      310.25      337.06     17.29 o 
   7   4   1       15.98       27.53      5.73 o 
   8   4   1       47.67       18.52      5.74 o 
   9   4   1      134.77       99.62      7.61 o 
  10   4   1      232.86      226.81     17.08 o 
  11   4   1       75.48       96.96     11.10 o 
  12   4   1       28.36       14.31      6.05 o 
  13   4   1       46.18       58.10      9.56 o 
  14   4   1      669.78      662.52     17.88 o 
  15   4   1      427.83      447.19     18.54 o 
  16   4   1      669.57      686.91     21.92 o 
  17   4   1      505.26      540.22     21.56 o 
  18   4   1       22.81       39.18     11.35 o 
  19   4   1      162.03      195.80     15.49 o 
  20   4   1      210.19      231.49     16.95 o 
  21   4   1        9.98       11.10     12.23 o 
  22   4   1       27.12       26.55     15.24 o 
 -22   5   1       57.55       68.04     14.64 o 
 -21   5   1      101.05      135.59     15.67 o 
 -20   5   1       25.57       22.62     11.67 o 
 -19   5   1       11.68       16.53     11.09 o 
 -18   5   1      218.91      211.90     15.80 o 
 -17   5   1       23.43       21.53     10.80 o 
 -16   5   1       19.80       26.29     11.17 o 
 -15   5   1        9.68        8.83      9.89 o 
 -14   5   1       24.66       20.87      9.85 o 
 -13   5   1      264.04      270.82     15.11 o 
 -12   5   1       39.19       19.13     12.32 o 
 -11   5   1       38.26       24.81      8.85 o 
 -10   5   1       26.99       38.31      7.00 o 
  -9   5   1      721.35      706.41     16.31 o 
  -8   5   1     1024.11      989.82     18.35 o 
  -7   5   1        9.45        1.77      5.11 o 
  -6   5   1      335.92      263.08      9.39 o 
  -5   5   1       45.05       69.58      6.63 o 
  -4   5   1     1294.33     1420.15     21.82 o 
  -3   5   1       15.74       21.05      5.43 o 
  -2   5   1      285.33      316.53     10.05 o 
  -1   5   1      523.42      631.72     14.60 o 
   0   5   1     1301.40     1440.35     23.01 o 
   1   5   1     1629.80     1493.30     22.13 o 
   2   5   1      618.90      716.09     15.66 o 
   3   5   1     1762.31     1808.30     28.11 o 
   4   5   1     2122.71     2402.99     32.25 o 
   5   5   1      127.79      166.08      9.49 o 
   6   5   1      575.99      576.27     13.33 o 
   7   5   1      271.42      256.46     10.54 o 
   8   5   1       54.98       30.86      5.83 o 
   9   5   1       35.44       33.06      7.44 o 
  10   5   1        1.06       -0.84      6.73 o 
  11   5   1        5.55        2.18      7.09 o 
  12   5   1        1.80        8.61      7.43 o 
  13   5   1       19.95       19.28     10.85 o 
  14   5   1       62.79       46.57     10.35 o 
  15   5   1       17.93       19.24      7.65 o 
  16   5   1      505.05      514.12     22.88 o 
  17   5   1      992.98      992.35     29.65 o 
  18   5   1      242.87      246.90     20.59 o 
  19   5   1      151.76      150.09     16.90 o 
  20   5   1       94.14      107.24     16.21 o 
  21   5   1      200.97      212.71     20.21 o 
 -21   6   1      337.43      363.91     24.36 o 
 -20   6   1      191.61      220.92     23.94 o 
 -19   6   1       29.12       20.47     16.06 o 
 -18   6   1       57.05       59.46     12.49 o 
 -17   6   1      138.64      136.60     15.67 o 
 -16   6   1      734.89      765.29     24.13 o 
 -15   6   1       20.14        4.91      9.49 o 
 -14   6   1      119.63      106.35     17.40 o 
 -13   6   1      476.23      437.13     18.47 o 
 -12   6   1      267.82      301.11     15.70 o 
 -11   6   1       18.63       15.71      9.24 o 
 -10   6   1       46.45       61.69      9.92 o 
  -9   6   1      417.91      412.99     13.25 o 
  -8   6   1      237.85      269.51     10.80 o 
  -7   6   1      103.88      126.16      9.13 o 
  -6   6   1      430.43      464.15     13.08 o 
  -5   6   1       32.51       16.86      6.10 o 
  -4   6   1      152.14      162.41      8.70 o 
  -3   6   1      264.25      261.06      9.99 o 
  -2   6   1        2.68        2.30      3.29 o 
  -1   6   1        4.69       25.69      5.78 o 
   0   6   1      253.35      269.58      9.84 o 
   1   6   1      190.68      203.84      8.86 o 
   2   6   1      951.88      963.51     17.53 o 
   3   6   1      197.72      196.86      9.11 o 
   4   6   1     1129.76     1070.76     20.73 o 
   5   6   1      545.97      585.47     14.16 o 
   6   6   1      188.79      190.36      9.38 o 
   7   6   1      721.30      700.26     15.97 o 
   8   6   1        0.09       -2.19      6.60 o 
   9   6   1       33.59       35.91      7.49 o 
  10   6   1      324.67      331.12     13.96 o 
  11   6   1       65.87       66.53     10.17 o 
  12   6   1      291.06      308.99     14.79 o 
  13   6   1       77.13       81.67     15.35 o 
  14   6   1      776.05      754.71     34.44 o 
  15   6   1      145.24      139.38     16.04 o 
  16   6   1      178.12      150.64     18.74 o 
  17   6   1      340.44      372.06     22.34 o 
  18   6   1       44.40       30.53     19.42 o 
  19   6   1       27.23       21.07     15.62 o 
  20   6   1       57.92       45.23     15.91 o 
  21   6   1        6.45      -19.34     15.78 o 
 -20   7   1       10.12        8.47     13.88 o 
 -19   7   1       15.34       39.64     14.46 o 
 -18   7   1      548.93      554.99     36.25 o 
 -17   7   1       30.43       42.79     12.69 o 
 -16   7   1       76.81       41.67     15.99 o 
 -15   7   1       34.29       27.64     11.00 o 
 -14   7   1       15.79       14.18     10.48 o 
 -13   7   1      277.75      303.12     16.52 o 
 -12   7   1        7.98       14.38      9.36 o 
 -11   7   1      396.31      378.31     17.03 o 
 -10   7   1       12.07        9.46      9.18 o 
  -9   7   1      191.78      177.71     14.78 o 
  -8   7   1      463.66      514.24     15.21 o 
  -7   7   1       33.64       20.70      7.06 o 
  -6   7   1        2.18       10.89      6.69 o 
  -5   7   1      110.54      124.95      9.99 o 
  -4   7   1        1.22        6.30      6.60 o 
  -3   7   1        3.09        7.35      6.10 o 
  -2   7   1        3.59       11.60      6.35 o 
  -1   7   1       56.68       62.37      7.33 o 
   0   7   1      214.50      193.76      9.79 o 
   1   7   1        5.91       -8.97      5.98 o 
   2   7   1      435.30      403.72     12.76 o 
   3   7   1       29.52       37.14      7.19 o 
   4   7   1      225.70      227.27     10.37 o 
   5   7   1        7.35       13.51      6.68 o 
   6   7   1      171.40      168.40      9.86 o 
   7   7   1       13.31        1.60      7.40 o 
   8   7   1        6.98       13.80      9.02 o 
   9   7   1       32.30       23.64      9.62 o 
  10   7   1       17.24       21.86      9.16 o 
  11   7   1       52.39       66.01     12.25 o 
  12   7   1      480.66      486.70     41.71 o 
  13   7   1      144.79      180.06     16.04 o 
  14   7   1       16.08       15.58     12.72 o 
  15   7   1      154.75      157.80     16.95 o 
  16   7   1      183.06      219.28     19.01 o 
  17   7   1      146.56      183.54     18.08 o 
  18   7   1       28.16       54.42     15.07 o 
  19   7   1        9.79        3.66     22.88 o 
  20   7   1       99.60      104.30     20.48 o 
 -19   8   1        1.27       -5.26      9.21 o 
 -18   8   1       40.14       33.54     15.47 o 
 -17   8   1        4.44       12.12     14.30 o 
 -16   8   1       30.69        6.56     19.82 o 
 -15   8   1      220.80      272.63     30.76 o 
 -14   8   1       18.67       -1.33     11.98 o 
 -13   8   1        9.96       12.84     12.08 o 
 -12   8   1      738.87      697.83     26.51 o 
 -11   8   1        1.30       -9.23     10.46 o 
 -10   8   1       59.09       49.30     10.46 o 
  -9   8   1        0.95        1.99      9.70 o 
  -8   8   1      501.13      454.91     18.07 o 
  -7   8   1      384.68      357.82     13.78 o 
  -6   8   1      424.11      375.33     14.19 o 
  -5   8   1      277.46      290.02     12.80 o 
  -4   8   1      448.62      453.10     14.66 o 
  -3   8   1     1788.19     1792.44     31.95 o 
  -2   8   1       35.79       42.96      8.07 o 
  -1   8   1      378.45      352.49     13.12 o 
   0   8   1      609.79      639.03     18.06 o 
   1   8   1        0.78        9.46      7.06 o 
   2   8   1       81.89       82.49      8.78 o 
   3   8   1       34.86       25.73      9.52 o 
   4   8   1        4.17        8.06      8.37 o 
   5   8   1       63.73       48.86     11.49 o 
   6   8   1      141.25      152.20     12.24 o 
   7   8   1       18.78       16.53      9.47 o 
   8   8   1      190.09      172.79     15.67 o 
   9   8   1        3.29        1.34      9.18 o 
  10   8   1        5.88       -7.03     16.36 o 
  11   8   1       32.09       48.82     12.64 o 
  12   8   1       81.30       65.56     13.91 o 
  13   8   1       72.32       79.84     13.95 o 
  14   8   1       58.68       41.08     11.94 o 
  15   8   1        3.79       26.27     12.29 o 
  16   8   1        5.13        7.71     17.66 o 
  17   8   1       49.56       41.57     18.02 o 
  18   8   1      156.03      189.04     23.49 o 
  19   8   1       18.55       38.69     25.50 o 
 -18   9   1      124.78      135.95     19.17 o 
 -17   9   1        0.01        9.20     14.66 o 
 -16   9   1       36.63       29.19     14.98 o 
 -15   9   1       27.89       30.85     14.31 o 
 -14   9   1        2.80        0.10     13.72 o 
 -13   9   1       14.15        1.01     12.05 o 
 -12   9   1       28.11       36.39     13.84 o 
 -11   9   1       11.25       -2.61     12.47 o 
 -10   9   1       13.49       24.94     13.84 o 
  -9   9   1        0.77       -2.49     10.73 o 
  -8   9   1        0.93       12.12     11.40 o 
  -7   9   1        5.41      -11.26      9.82 o 
  -6   9   1      600.57      609.36     19.22 o 
  -5   9   1       28.73       51.47      9.08 o 
  -4   9   1      479.15      525.40     22.86 o 
  -3   9   1        2.29       22.83      8.37 o 
  -2   9   1       13.53       20.10      9.97 o 
  -1   9   1     2292.55     2250.73     38.96 o 
   0   9   1     2339.56     2284.25     39.53 o 
   1   9   1      249.96      321.90     18.53 o 
   2   9   1      112.75       86.00     11.11 o 
   3   9   1      377.55      344.97     16.38 o 
   4   9   1      258.94      257.53     15.91 o 
   5   9   1      262.32      245.48     14.58 o 
   6   9   1       43.70       24.47     11.66 o 
   7   9   1        0.11       -3.70      8.92 o 
   8   9   1      526.38      460.59     18.53 o 
   9   9   1      966.68      946.23     42.84 o 
  10   9   1       49.35       41.12     13.45 o 
  11   9   1        0.29       11.74     13.92 o 
  12   9   1      162.09      162.74     17.37 o 
  13   9   1       31.06       38.48     13.77 o 
  14   9   1       90.39      114.26     16.77 o 
  15   9   1        0.04       12.70     14.13 o 
  16   9   1       68.47       84.30     19.51 o 
  17   9   1        7.05        8.92     11.20 o 
 -16  10   1        0.50       14.39     15.58 o 
 -15  10   1        1.97       14.69     14.94 o 
 -14  10   1      220.71      228.74     20.61 o 
 -13  10   1       14.89       18.56     13.49 o 
 -12  10   1      255.50      228.87     19.69 o 
 -11  10   1        0.21        0.24     12.78 o 
 -10  10   1       15.59        4.95     12.83 o 
  -9  10   1      236.16      188.78     17.49 o 
  -8  10   1        0.31       -5.90     11.58 o 
  -7  10   1       72.18       45.92     13.95 o 
  -6  10   1       13.98       17.01     11.14 o 
  -5  10   1       24.46       37.29     10.66 o 
  -4  10   1      776.75      747.90     24.89 o 
  -3  10   1     1146.58     1075.66     28.89 o 
  -2  10   1      146.07      188.75     15.43 o 
  -1  10   1      199.37      234.20     14.62 o 
   0  10   1      464.73      493.77     18.70 o 
   1  10   1      192.77      208.34     13.97 o 
   2  10   1       40.29       37.42     10.33 o 
   3  10   1       55.90       71.67     11.05 o 
   4  10   1        0.15       -9.88      8.85 o 
   5  10   1      106.45       77.02     11.51 o 
   6  10   1      433.72      405.18     31.66 o 
   7  10   1       10.24       -5.58      9.02 o 
   8  10   1      288.18      253.98     18.95 o 
   9  10   1      151.70       99.20     15.40 o 
  10  10   1       65.35      104.11     15.61 o 
  11  10   1       45.97       31.26     13.71 o 
  12  10   1      116.49      140.82     17.46 o 
  13  10   1        0.43        8.29     13.73 o 
  14  10   1        5.87        6.05     14.04 o 
  15  10   1        8.33        4.29     17.21 o 
  16  10   1      185.01      227.33     25.59 o 
 -14  11   1        0.52       -9.59     14.50 o 
 -13  11   1        2.02       18.36     14.88 o 
 -12  11   1       28.60       36.48     15.06 o 
 -11  11   1       50.95       50.55     19.18 o 
 -10  11   1       26.48       15.16     16.04 o 
  -9  11   1       24.25       31.12     20.60 o 
  -8  11   1       23.94       26.82     16.66 o 
  -7  11   1        1.66       -4.76     14.44 o 
  -6  11   1       82.97       69.61     22.25 o 
  -5  11   1       17.28       -6.96     18.33 o 
  -4  11   1      461.96      456.40     27.41 o 
  -3  11   1       63.02       81.97     17.98 o 
  -2  11   1        8.92       -0.38     11.07 o 
  -1  11   1      218.04      194.03     16.44 o 
   0  11   1      122.26      134.96     14.97 o 
   1  11   1       23.86       14.55     11.49 o 
   2  11   1        4.16       13.35     11.12 o 
   3  11   1       55.29       64.67     13.22 o 
   4  11   1        1.66       -0.92     10.54 o 
   5  11   1       78.84      107.90     12.92 o 
   6  11   1       74.96       75.32     14.92 o 
   7  11   1        1.12        9.42     11.92 o 
   8  11   1       41.08       14.36     13.39 o 
   9  11   1        0.55       -5.59     12.99 o 
  10  11   1      228.02      214.79     19.79 o 
  11  11   1       20.99       15.07     14.57 o 
  12  11   1       24.37       23.85     15.91 o 
  13  11   1      178.58      168.90     22.20 o 
  14  11   1       68.07       43.34     18.46 o 
 -12  12   1       11.66        6.28     18.54 o 
 -11  12   1       13.95       42.75     19.87 o 
 -10  12   1       23.43       31.47     17.50 o 
  -9  12   1        0.81      -23.45     15.64 o 
  -8  12   1      143.34      170.11     22.56 o 
  -7  12   1        2.31        1.12     14.72 o 
  -6  12   1       84.28       71.37     25.16 o 
  -5  12   1       92.13       81.23     19.28 o 
  -4  12   1       27.23       48.88     16.95 o 
  -3  12   1      275.00      323.92     25.14 o 
  -2  12   1        5.17        1.02     11.24 o 
  -1  12   1        0.55        2.12     11.39 o 
   0  12   1       74.44       88.57     20.77 o 
   1  12   1       53.71       90.20     15.41 o 
   2  12   1       41.23       19.99     18.26 o 
   3  12   1        0.03       24.04     12.27 o 
   4  12   1        7.37       -3.73     11.07 o 
   5  12   1        0.00      -22.05     14.70 o 
   6  12   1       47.33       85.11     18.79 o 
   7  12   1      183.47      215.22     33.19 o 
   8  12   1        2.59       -0.28     10.19 o 
   9  12   1       67.49       77.71     19.36 o 
  10  12   1       80.09      123.18     21.46 o 
  11  12   1        9.42       32.21     15.80 o 
  -8  13   1        9.68       36.93     19.47 o 
  -7  13   1        5.91        3.29     15.40 o 
  -6  13   1       17.82       26.54     17.62 o 
  -5  13   1       48.75       60.22     19.11 o 
  -4  13   1       21.07       34.62     18.15 o 
  -3  13   1       17.26       50.55     18.57 o 
  -2  13   1      134.23      157.20     21.59 o 
  -1  13   1       20.78       23.39     20.37 o 
   0  13   1        0.37       -4.70     12.64 o 
   1  13   1        0.81       -9.70     12.68 o 
   2  13   1       58.31       78.34     18.02 o 
   3  13   1        0.11        5.65     16.43 o 
   4  13   1       15.67       -7.78     15.95 o 
   5  13   1       36.32       43.71     25.22 o 
   6  13   1        2.68        8.36     17.42 o 
   7  13   1      181.00      237.93     25.70 o 
   8  13   1        0.09       -6.45     19.23 o 
 -24   0   2      196.01      220.15     40.59 o 
 -23   0   2       28.40       11.23     23.37 o 
 -22   0   2      728.02      643.91    175.19 o 
 -21   0   2        9.02        3.82     17.39 o 
 -20   0   2      183.23      198.59     69.04 o 
 -19   0   2        7.30      -23.27     15.52 o 
 -18   0   2      127.48      104.30     20.79 o 
 -17   0   2      442.15      426.20     26.67 o 
 -16   0   2      259.21      292.20     18.84 o 
 -15   0   2      701.13      703.37     25.60 o 
 -14   0   2       58.88       66.65     11.66 o 
 -13   0   2       69.08       84.29     14.80 o 
 -12   0   2       46.00       43.86     11.49 o 
 -11   0   2     1106.12     1146.50     28.47 o 
 -10   0   2       99.55      118.62     10.14 o 
  -9   0   2     2162.67     2220.76     46.69 o 
  -8   0   2      877.79      831.07     20.78 o 
  -7   0   2      696.38      653.91     17.59 o 
  -6   0   2     6268.81     6060.68     97.79 o 
  -5   0   2    22617.89    22393.56    343.55 o 
  -4   0   2       15.83       14.17      6.26 o 
  -3   0   2    36536.40    36724.18    682.77 o 
  -2   0   2    14982.29    14709.83    274.95 o 
  -1   0   2      135.58      153.40      7.82 o 
   0   0   2     4134.43     3882.59     76.62 o 
   1   0   2     4159.05     4167.94     66.37 o 
   2   0   2     2128.19     2036.50     34.90 o 
   3   0   2        1.69        4.05      7.49 o 
   4   0   2       67.91      100.50     10.12 o 
   5   0   2        2.27        6.06      6.03 o 
   6   0   2      175.04      264.11     12.14 o 
   7   0   2     1317.89     1427.83     29.73 o 
   8   0   2    11916.92    12003.47    190.09 o 
   9   0   2     8670.52     9034.81    146.36 o 
  10   0   2       40.75       21.11      8.73 o 
  11   0   2        1.13        1.01      9.11 o 
  12   0   2       17.62       16.92     10.38 o 
  13   0   2     1768.14     1917.96     43.07 o 
  14   0   2      109.49      106.74     14.34 o 
  15   0   2        0.52       -0.68     11.22 o 
  16   0   2     1185.65     1093.07     32.62 o 
  17   0   2        8.47        2.77     11.94 o 
  18   0   2      158.55      129.09     16.69 o 
  19   0   2       22.32       23.93     14.09 o 
  20   0   2      442.10      435.58     25.93 o 
  21   0   2        0.60        9.27     19.11 o 
  22   0   2      248.73      306.24     31.59 o 
  23   0   2       13.52       10.39     25.43 o 
 -23   1   2      312.60      279.20     28.99 o 
 -22   1   2        1.20       -5.22     11.07 o 
 -21   1   2      721.62      718.41     32.29 o 
 -20   1   2      203.36      204.34     21.36 o 
 -19   1   2       75.45       65.60     13.64 o 
 -18   1   2       33.62       22.92      9.58 o 
 -17   1   2      586.23      570.65     19.91 o 
 -16   1   2       49.60       51.64     10.25 o 
 -15   1   2       48.88       58.58      8.69 o 
 -14   1   2      149.93      160.00     10.07 o 
 -13   1   2       97.97       94.72      8.47 o 
 -12   1   2      152.50      128.37      8.41 o 
 -11   1   2       19.88       23.78      5.73 o 
 -10   1   2       77.01       98.42      6.86 o 
  -9   1   2      898.41      784.38     14.75 o 
  -8   1   2       70.33       74.75      5.90 o 
  -7   1   2      234.19      198.39      7.37 o 
  -6   1   2      840.27      760.39     12.85 o 
  -5   1   2     8885.79     8707.35    105.80 o 
  -4   1   2    77843.41    76878.91    909.31 o 
  -3   1   2    23139.87    22787.30    268.07 o 
  -2   1   2       75.00       87.48      7.01 o 
  -1   1   2     1331.19     1376.45     19.20 o 
   0   1   2       51.41       52.29      3.79 o 
   1   1   2      440.27      447.72     10.85 o 
   2   1   2     2654.86     2543.31     33.52 o 
   3   1   2       39.32       61.21      5.25 o 
   4   1   2     1123.65     1102.92     16.26 o 
   5   1   2     2132.64     1946.63     25.48 o 
   6   1   2     2992.38     2993.60     37.11 o 
   7   1   2     1203.92     1257.68     23.58 o 
   8   1   2      526.62      559.51     13.05 o 
   9   1   2     4212.29     4375.26     53.86 o 
  10   1   2       10.92       19.88      6.14 o 
  11   1   2        4.24        1.55      6.30 o 
  12   1   2      681.11      632.75     16.30 o 
  13   1   2      674.33      686.11     17.93 o 
  14   1   2        6.27        5.84      8.12 o 
  15   1   2       18.15       18.02      8.45 o 
  16   1   2       34.30       33.27      8.93 o 
  17   1   2       30.63       22.05      9.03 o 
  18   1   2       23.67       20.83      9.38 o 
  19   1   2      124.78      138.19     12.59 o 
  20   1   2        1.45        8.38     10.88 o 
  21   1   2       44.36       56.13     13.00 o 
  22   1   2        0.02        7.67     12.23 o 
  23   1   2      102.09      115.57     21.78 o 
 -23   2   2       22.62       27.45     14.78 o 
 -22   2   2      445.03      430.51     25.91 o 
 -21   2   2        3.17       -8.86     12.40 o 
 -20   2   2       21.17       16.67     11.74 o 
 -19   2   2       83.74      101.22     17.76 o 
 -18   2   2        1.42        6.32      7.48 o 
 -17   2   2        0.69       -0.36      8.05 o 
 -16   2   2      796.93      785.89     22.60 o 
 -15   2   2        4.73        8.38      9.16 o 
 -14   2   2       73.15       67.53     10.22 o 
 -13   2   2        1.22        2.35      6.55 o 
 -12   2   2      243.07      236.34     11.98 o 
 -11   2   2       13.66       25.29      6.18 o 
 -10   2   2        0.04        5.10      4.85 o 
  -9   2   2     1739.06     1665.94     24.17 o 
  -8   2   2     3412.00     3220.27     40.14 o 
  -7   2   2     1270.05     1276.27     24.72 o 
  -6   2   2        0.22       -4.69      5.06 o 
  -5   2   2     1169.52     1172.80     19.98 o 
  -4   2   2     8382.53     8628.81    106.54 o 
  -3   2   2      293.94      309.18      7.47 o 
  -2   2   2        2.23        0.93      3.77 o 
  -1   2   2     2337.53     2173.56     28.82 o 
   0   2   2     1426.91     1278.86     32.91 o 
   1   2   2      217.75      210.43      6.23 o 
   2   2   2      176.07      195.00      6.82 o 
   3   2   2     3682.68     3701.92     43.35 o 
   4   2   2      105.95      110.72      6.29 o 
   5   2   2     1280.80     1211.29     18.14 o 
   6   2   2       38.97       21.78      5.32 o 
   7   2   2        2.71        2.67      4.94 o 
   8   2   2      939.60     1078.09     18.48 o 
   9   2   2      124.53      157.81      8.39 o 
  10   2   2      134.33      114.44      8.19 o 
  11   2   2      114.15      145.10     10.32 o 
  12   2   2       13.04       16.27      7.31 o 
  13   2   2        2.14       -1.51      7.48 o 
  14   2   2      501.91      506.19     16.62 o 
  15   2   2       42.55       44.62      9.11 o 
  16   2   2      813.47      810.33     20.50 o 
  17   2   2       57.05       67.86     10.22 o 
  18   2   2      219.37      234.01     13.94 o 
  19   2   2       44.90       59.44     12.15 o 
  20   2   2        1.72       -1.41     11.13 o 
  21   2   2       78.52       69.44     13.50 o 
  22   2   2       14.28        4.01     14.27 o 
 -23   3   2        3.48       -5.36     14.04 o 
 -22   3   2      574.04      553.69     28.12 o 
 -21   3   2      315.77      316.10     21.89 o 
 -20   3   2      814.04      818.03     25.71 o 
 -19   3   2      145.57      144.32     14.15 o 
 -18   3   2        2.41        3.82      9.47 o 
 -17   3   2      107.15      107.88     14.02 o 
 -16   3   2      312.65      287.59     17.28 o 
 -15   3   2       19.95       11.24      9.08 o 
 -14   3   2      119.54      123.34     14.42 o 
 -13   3   2        0.01        3.51      9.42 o 
 -12   3   2      343.57      291.85     15.77 o 
 -11   3   2       13.37       18.93      5.34 o 
 -10   3   2      315.30      348.67     10.40 o 
  -9   3   2       96.69       81.75     12.44 o 
  -8   3   2      120.86      120.51      8.75 o 
  -7   3   2      109.44       90.11      7.59 o 
  -6   3   2        0.01        5.26      5.29 o 
  -5   3   2       29.75       44.66      6.16 o 
  -4   3   2      781.15      848.47     13.80 o 
  -3   3   2      314.57      305.38      8.93 o 
  -2   3   2     1434.93     1417.13     21.44 o 
  -1   3   2      430.49      479.36     10.74 o 
   0   3   2     1619.74     1633.79     23.39 o 
   1   3   2      469.55      458.87     13.91 o 
   2   3   2      112.63      124.42      7.98 o 
   3   3   2      165.83      172.47      6.62 o 
   4   3   2     2078.74     1932.30     25.68 o 
   5   3   2     1693.57     1866.34     25.52 o 
   6   3   2      610.93      528.20     11.95 o 
   7   3   2      338.64      384.52     10.95 o 
   8   3   2       26.41       12.45      5.58 o 
   9   3   2      117.06      137.74     10.52 o 
  10   3   2      146.18      143.46      8.94 o 
  11   3   2        6.42        0.98      6.73 o 
  12   3   2      324.73      338.41     13.18 o 
  13   3   2     1033.38     1000.65     21.24 o 
  14   3   2     1109.77     1082.53     22.69 o 
  15   3   2      366.65      361.84     14.97 o 
  16   3   2        0.00       -8.01      7.78 o 
  17   3   2       74.84       88.40     10.66 o 
  18   3   2      341.81      389.42     19.18 o 
  19   3   2      138.31      141.47     14.19 o 
  20   3   2       14.32        8.08     11.39 o 
  21   3   2        0.27      -18.75     12.50 o 
  22   3   2      201.12      253.71     21.63 o 
 -22   4   2        4.91       -8.04     13.48 o 
 -21   4   2        2.99       -1.10     11.11 o 
 -20   4   2        5.91      -10.73     11.84 o 
 -19   4   2       13.42       -3.51     10.61 o 
 -18   4   2       61.09       73.15     12.04 o 
 -17   4   2        5.98        1.37      9.62 o 
 -16   4   2       76.84       55.19     10.52 o 
 -15   4   2      166.24      137.76     13.87 o 
 -14   4   2       28.85       36.98     10.43 o 
 -13   4   2       44.58       34.61      9.63 o 
 -12   4   2       61.21       58.34      9.13 o 
 -11   4   2      105.38      110.34     11.55 o 
 -10   4   2      224.26      208.61     13.06 o 
  -9   4   2       42.92       67.91      9.61 o 
  -8   4   2      158.86      172.57      9.99 o 
  -7   4   2     1127.47     1136.60     18.05 o 
  -6   4   2      743.24      787.36     14.18 o 
  -5   4   2      291.71      351.39      9.44 o 
  -4   4   2      189.15      189.01     10.31 o 
  -3   4   2       88.88       66.86      5.52 o 
  -2   4   2       50.52       56.60      5.24 o 
  -1   4   2      930.05     1160.42     19.25 o 
   0   4   2      213.06      243.84      7.52 o 
   1   4   2      111.52       90.56      7.02 o 
   2   4   2      502.93      548.62     14.86 o 
   3   4   2     2885.70     2658.23     83.87 o 
   4   4   2       55.51       55.46      7.34 o 
   5   4   2       19.67       17.92      4.62 o 
   6   4   2      841.57      875.77     17.31 o 
   7   4   2      113.33      112.27      7.14 o 
   8   4   2       73.52       61.46      6.64 o 
   9   4   2        1.39        4.82      6.05 o 
  10   4   2       60.17       66.68      7.87 o 
  11   4   2        0.65       12.54      7.60 o 
  12   4   2      193.51      202.90     11.13 o 
  13   4   2       10.60        9.71      7.99 o 
  14   4   2       33.60       27.85      8.26 o 
  15   4   2      895.39      835.34     20.48 o 
  16   4   2       64.47       62.28      9.73 o 
  17   4   2       10.23       13.68     10.27 o 
  18   4   2       42.30       54.02     11.95 o 
  19   4   2       18.23       16.92     14.37 o 
  20   4   2       46.21       44.84     16.69 o 
  21   4   2       90.62      112.76     28.80 o 
  22   4   2      118.29      106.24     21.06 o 
 -22   5   2        7.57        9.06     12.96 o 
 -21   5   2       37.32       44.42     13.50 o 
 -20   5   2        0.72       -0.74     11.42 o 
 -19   5   2        1.91        9.78     10.81 o 
 -18   5   2        6.39       13.14     11.16 o 
 -17   5   2       21.69       17.56     10.61 o 
 -16   5   2        0.07       -3.50     10.88 o 
 -15   5   2        4.04       -9.13      9.13 o 
 -14   5   2       75.48       80.54     12.55 o 
 -13   5   2        0.85       12.22      8.96 o 
 -12   5   2       64.93       60.41     10.57 o 
 -11   5   2      400.47      456.83     17.46 o 
 -10   5   2        1.66        4.29      8.02 o 
  -9   5   2     1040.15     1062.08     18.80 o 
  -8   5   2      152.54      174.61      8.14 o 
  -7   5   2       48.98       46.37      6.43 o 
  -6   5   2      100.72      139.73      7.80 o 
  -5   5   2     1093.63     1113.98     18.72 o 
  -4   5   2      166.88      167.12      8.81 o 
  -3   5   2      667.42      685.40     18.49 o 
  -2   5   2      220.28      186.67      8.05 o 
  -1   5   2      491.21      479.38     11.51 o 
   0   5   2      325.59      337.01     10.41 o 
   1   5   2     5277.59     5729.47     67.18 o 
   2   5   2       10.02        4.87      6.16 o 
   3   5   2      633.92      655.98     16.43 o 
   4   5   2     2768.01     2936.45     48.48 o 
   5   5   2      127.46      100.07      9.36 o 
   6   5   2        0.49       -5.30      4.99 o 
   7   5   2      219.51      229.30     12.08 o 
   8   5   2        0.92       -2.79      4.49 o 
   9   5   2        8.67        9.46      7.54 o 
  10   5   2       26.71       31.69      7.23 o 
  11   5   2      754.82      746.10     18.30 o 
  12   5   2        1.58       -6.64      7.49 o 
  13   5   2      251.91      250.30     13.61 o 
  14   5   2      252.23      254.99     13.08 o 
  15   5   2        6.00       -3.39     10.76 o 
  16   5   2       56.40       75.67     13.49 o 
  17   5   2      116.69      139.14     16.25 o 
  18   5   2        0.11        0.43     11.51 o 
  19   5   2       25.09       30.53     16.20 o 
  20   5   2       13.29       35.50     16.19 o 
  21   5   2        9.37       15.18     16.70 o 
 -21   6   2      152.86      155.08     16.65 o 
 -20   6   2        2.15       -2.11     11.35 o 
 -19   6   2        1.74       -5.50     11.09 o 
 -18   6   2        0.06       -1.99     10.81 o 
 -17   6   2       47.60       69.87     12.36 o 
 -16   6   2      113.67      123.64     15.13 o 
 -15   6   2       48.79       57.80     11.79 o 
 -14   6   2      203.98      192.04     14.48 o 
 -13   6   2        9.50      -12.06      8.72 o 
 -12   6   2      139.20      155.53     13.12 o 
 -11   6   2        7.81       15.37      9.01 o 
 -10   6   2       69.40       56.46     10.01 o 
  -9   6   2       23.72       20.28      8.58 o 
  -8   6   2     1314.53     1410.70     23.40 o 
  -7   6   2      821.10      796.55     17.73 o 
  -6   6   2      589.49      584.76     14.83 o 
  -5   6   2      130.46      121.15      7.79 o 
  -4   6   2       82.60       87.17      7.42 o 
  -3   6   2        3.55       11.07      5.75 o 
  -2   6   2      116.32      143.18      7.86 o 
  -1   6   2      965.22      830.96     17.30 o 
   0   6   2       98.90      119.92      7.06 o 
   1   6   2        5.61        8.03      4.96 o 
   2   6   2        3.13        7.54      4.62 o 
   3   6   2       96.62       79.68      9.32 o 
   4   6   2      189.85      232.31     11.85 o 
   5   6   2      166.72      177.34     12.66 o 
   6   6   2      244.50      271.12     10.57 o 
   7   6   2      189.22      205.46     10.34 o 
   8   6   2       30.02       35.45      6.94 o 
   9   6   2      531.75      486.40     18.73 o 
  10   6   2      250.31      273.29     16.12 o 
  11   6   2       14.49       13.85      8.42 o 
  12   6   2        0.42        7.82      8.39 o 
  13   6   2     2131.00     2092.45     53.94 o 
  14   6   2      965.20      942.25     73.11 o 
  15   6   2      424.86      446.14     22.93 o 
  16   6   2      161.91      143.92     16.03 o 
  17   6   2      306.09      308.49     24.46 o 
  18   6   2        0.13      -21.29     14.19 o 
  19   6   2        2.67        3.59     20.08 o 
  20   6   2       48.64       18.37     16.92 o 
 -20   7   2      555.07      554.63     29.03 o 
 -19   7   2       82.13       49.31     12.66 o 
 -18   7   2      714.99      722.37     35.82 o 
 -17   7   2       73.10      109.79     14.25 o 
 -16   7   2       43.98       30.47     11.31 o 
 -15   7   2        0.00        3.64     10.30 o 
 -14   7   2       21.12       13.89     11.55 o 
 -13   7   2      142.09      130.22     12.87 o 
 -12   7   2       90.52      103.64     11.68 o 
 -11   7   2      117.84      125.60     12.68 o 
 -10   7   2       30.54       32.68      9.97 o 
  -9   7   2       83.97      131.96     12.30 o 
  -8   7   2      737.70      714.31     20.77 o 
  -7   7   2      258.25      291.42     12.03 o 
  -6   7   2      596.83      585.62     15.44 o 
  -5   7   2      404.63      438.78     17.75 o 
  -4   7   2      494.34      454.25     13.99 o 
  -3   7   2      980.32      961.26     18.87 o 
  -2   7   2     1220.72     1177.32     21.05 o 
  -1   7   2      283.97      278.24     12.16 o 
   0   7   2        1.62        4.39      6.07 o 
   1   7   2     1879.23     1871.68     28.16 o 
   2   7   2       22.49       40.61      8.58 o 
   3   7   2        7.26        6.40      9.40 o 
   4   7   2      139.55      115.27     10.60 o 
   5   7   2      217.32      228.62     14.95 o 
   6   7   2        5.93        5.77     10.61 o 
   7   7   2        0.08      -12.61      8.41 o 
   8   7   2      166.51      151.70     12.28 o 
   9   7   2        6.08        3.62     10.26 o 
  10   7   2      448.72      387.37     18.66 o 
  11   7   2      331.28      396.29     17.49 o 
  12   7   2      461.40      424.16     18.38 o 
  13   7   2       52.35       30.64     12.90 o 
  14   7   2      207.30      186.17     20.47 o 
  15   7   2        0.93       -5.62     10.04 o 
  16   7   2      113.19      119.30     21.83 o 
  17   7   2       57.58       35.61     16.08 o 
  18   7   2        6.20       38.19     17.42 o 
  19   7   2       68.31       86.24     21.03 o 
 -19   8   2      468.23      470.08     27.36 o 
 -18   8   2       29.38       -3.07     13.84 o 
 -17   8   2        0.58      -19.73     13.15 o 
 -16   8   2       56.44       75.32     15.00 o 
 -15   8   2        0.41       -7.52     11.81 o 
 -14   8   2      113.29      110.59     17.50 o 
 -13   8   2      602.93      651.95     23.74 o 
 -12   8   2       53.71       77.32     13.63 o 
 -11   8   2        1.46       12.42      9.95 o 
 -10   8   2       23.68       36.44     10.21 o 
  -9   8   2      280.12      250.67     15.38 o 
  -8   8   2      285.03      301.61     15.96 o 
  -7   8   2        0.01        8.50      9.79 o 
  -6   8   2     2117.16     2065.00     32.44 o 
  -5   8   2      222.67      243.49     14.02 o 
  -4   8   2       87.57       96.36      9.69 o 
  -3   8   2      734.33      730.22     17.42 o 
  -2   8   2     2044.96     1988.88     34.07 o 
  -1   8   2       14.35       17.49      7.38 o 
   0   8   2        0.04       -3.28      8.24 o 
   1   8   2      313.23      298.21     14.61 o 
   2   8   2      678.44      692.53     22.88 o 
   3   8   2        7.82        8.28      8.74 o 
   4   8   2      128.71      148.80     11.98 o 
   5   8   2       54.14       69.73     16.54 o 
   6   8   2      479.21      418.76     19.63 o 
   7   8   2       33.01       23.78     10.07 o 
   8   8   2      107.56       87.30     11.43 o 
   9   8   2      230.51      184.77     13.97 o 
  10   8   2       45.37       41.40     10.34 o 
  11   8   2      695.62      657.69     24.83 o 
  12   8   2       31.90       24.63     12.88 o 
  13   8   2      365.28      342.86     21.27 o 
  14   8   2       87.11       92.62     17.64 o 
  15   8   2       72.27       77.34     33.54 o 
  16   8   2       26.58       40.84     16.96 o 
  17   8   2        1.89        3.24     17.89 o 
  18   8   2       22.01       15.13     32.33 o 
 -18   9   2       71.31       74.52     17.57 o 
 -17   9   2        0.43        0.42     13.67 o 
 -16   9   2        0.89        1.01     13.93 o 
 -15   9   2      190.14      186.12     25.20 o 
 -14   9   2      194.97      179.15     18.21 o 
 -13   9   2        1.42        6.45     12.71 o 
 -12   9   2       16.62       17.39     12.38 o 
 -11   9   2        0.38       14.61     12.19 o 
 -10   9   2        3.97       -8.97     11.41 o 
  -9   9   2       52.28       49.46     10.92 o 
  -8   9   2       19.62       20.37     10.28 o 
  -7   9   2      881.47      948.28     26.44 o 
  -6   9   2        8.28       25.17     10.09 o 
  -5   9   2      685.45      629.96     17.55 o 
  -4   9   2       50.43       41.21      9.64 o 
  -3   9   2     1292.61     1258.19     30.71 o 
  -2   9   2       63.22       64.14     10.38 o 
  -1   9   2      730.77      742.65     21.20 o 
   0   9   2      538.68      456.31     18.19 o 
   1   9   2        4.33       13.27      9.56 o 
   2   9   2      292.77      221.69     14.63 o 
   3   9   2      110.29      100.32     11.56 o 
   4   9   2       48.56       46.40     10.43 o 
   5   9   2      164.30      197.80     13.76 o 
   6   9   2      542.82      492.49     18.55 o 
   7   9   2      207.00      188.71     16.77 o 
   8   9   2        3.95      -16.08     10.72 o 
   9   9   2       25.36       28.10     12.92 o 
  10   9   2       98.31       83.98     14.21 o 
  11   9   2      238.62      241.88     19.59 o 
  12   9   2        5.05        5.66     12.98 o 
  13   9   2        3.12        3.05     14.56 o 
  14   9   2      158.47      137.29     34.37 o 
  15   9   2        3.96       -0.53     11.50 o 
  16   9   2        0.02      -16.76     15.16 o 
  17   9   2       71.17       46.69     18.52 o 
 -16  10   2        5.97       25.15     15.83 o 
 -15  10   2      154.33      162.31     19.18 o 
 -14  10   2       92.07       81.52     16.94 o 
 -13  10   2      118.32      139.88     17.25 o 
 -12  10   2       45.72       40.58     13.80 o 
 -11  10   2        0.00       19.63     12.99 o 
 -10  10   2       23.20       29.55     12.72 o 
  -9  10   2       10.62       23.20     12.94 o 
  -8  10   2      204.53      174.40     20.02 o 
  -7  10   2       31.83       26.93     14.80 o 
  -6  10   2      610.98      603.04     29.31 o 
  -5  10   2     1134.58     1106.59     36.74 o 
  -4  10   2       93.07      129.97     18.62 o 
  -3  10   2      223.26      186.60     22.62 o 
  -2  10   2      919.25      908.42     23.90 o 
  -1  10   2       88.87       94.99     11.79 o 
   0  10   2       41.55       20.14      9.91 o 
   1  10   2      438.14      422.01     18.34 o 
   2  10   2      124.17      130.58     16.58 o 
   3  10   2       78.51       85.43     11.58 o 
   4  10   2       51.42       34.97     10.79 o 
   5  10   2       30.26       29.50     13.07 o 
   6  10   2       87.32       85.25     15.18 o 
   7  10   2       51.95       39.56     10.78 o 
   8  10   2       13.24        3.69     10.36 o 
   9  10   2       88.28       77.73     15.10 o 
  10  10   2      318.54      337.86     23.24 o 
  11  10   2      266.23      290.67     21.01 o 
  12  10   2       15.97       24.44     16.80 o 
  13  10   2       32.46       33.06     18.18 o 
  14  10   2       29.22       23.07     17.72 o 
  15  10   2       60.66       84.32     20.85 o 
 -14  11   2      215.87      218.63     25.50 o 
 -13  11   2       10.77       51.16     18.81 o 
 -12  11   2      128.47      126.84     20.96 o 
 -11  11   2      183.83      200.78     31.20 o 
 -10  11   2      239.21      219.21     23.62 o 
  -9  11   2       63.09       84.61     18.54 o 
  -8  11   2      101.14      101.25     19.46 o 
  -7  11   2      162.46      206.17     24.52 o 
  -6  11   2      243.80      320.25     24.54 o 
  -5  11   2       56.04       77.90     17.18 o 
  -4  11   2       38.58       20.22     12.60 o 
  -3  11   2       10.17        5.24     13.98 o 
  -2  11   2      234.48      288.97     19.00 o 
  -1  11   2      351.44      360.49     20.59 o 
   0  11   2       40.39       22.09     10.15 o 
   1  11   2        1.74        0.34      9.94 o 
   2  11   2      225.89      224.68     15.69 o 
   3  11   2       45.41       76.01     12.13 o 
   4  11   2       13.96       -2.01     10.44 o 
   5  11   2        3.96      -10.07     10.08 o 
   6  11   2      167.52      131.53     13.68 o 
   7  11   2      179.28      182.07     18.05 o 
   8  11   2       58.87       50.64     23.48 o 
   9  11   2        3.13        0.02     13.18 o 
  10  11   2       20.98       31.27     15.81 o 
  11  11   2       59.91       17.66     16.60 o 
  12  11   2        3.66        0.94     16.89 o 
  13  11   2       53.96       55.37     19.05 o 
 -12  12   2       73.57       56.23     20.63 o 
 -11  12   2        4.63      -11.84     17.40 o 
 -10  12   2       29.63       29.69     17.85 o 
  -9  12   2        7.75       17.77     21.56 o 
  -8  12   2        0.07       -5.02     15.06 o 
  -7  12   2        3.01        4.98     31.89 o 
  -6  12   2       39.22       49.68     17.55 o 
  -5  12   2      334.84      435.00     38.36 o 
  -4  12   2       37.30       14.28     16.46 o 
  -3  12   2       19.22       29.77     15.57 o 
  -2  12   2        1.37       -1.46     18.29 o 
  -1  12   2       23.24       47.89     13.14 o 
   0  12   2        3.25       27.74     12.18 o 
   1  12   2        1.35        2.20     18.51 o 
   2  12   2       30.28       27.57     12.67 o 
   3  12   2        0.56        1.08     11.32 o 
   4  12   2       31.01       36.72     13.09 o 
   5  12   2        2.44        4.95     12.03 o 
   6  12   2      184.95      223.08     27.48 o 
   7  12   2      137.37      118.07     17.27 o 
   8  12   2        2.10       23.67     16.20 o 
   9  12   2      110.30      119.68     27.06 o 
  10  12   2       14.04       41.04     21.20 o 
  11  12   2      329.24      390.09     30.24 o 
  -8  13   2       96.15      113.77     37.30 o 
  -7  13   2       47.35       75.33     27.47 o 
  -6  13   2       41.42       51.87     17.34 o 
  -5  13   2       49.73       11.64     22.68 o 
  -4  13   2      112.34      128.76     31.01 o 
  -3  13   2        0.49      -31.33     20.88 o 
  -2  13   2        5.23       18.07     16.98 o 
  -1  13   2       84.34       77.22     19.03 o 
   0  13   2        3.86       22.50     21.81 o 
   1  13   2        5.01        6.02     13.26 o 
   2  13   2       16.01       13.28     13.03 o 
   3  13   2       30.35       41.73     14.34 o 
   4  13   2       83.71      104.24     20.22 o 
   5  13   2      141.08      185.87     26.47 o 
   6  13   2        4.83        0.96     16.28 o 
   7  13   2        0.06        4.43     20.87 o 
 -23   1   3       13.77       -6.04     13.73 o 
 -22   1   3      359.83      315.87     22.73 o 
 -21   1   3      157.44      197.08     19.05 o 
 -20   1   3        9.47       13.48     12.24 o 
 -19   1   3       67.64       60.03     18.20 o 
 -18   1   3       12.51       23.55     11.60 o 
 -17   1   3        0.99        2.34      8.90 o 
 -16   1   3        0.55        2.41      8.69 o 
 -15   1   3      162.06      162.46     12.17 o 
 -14   1   3      735.53      731.69     17.65 o 
 -13   1   3       60.28       57.22      7.57 o 
 -12   1   3       10.92        8.97      6.20 o 
 -11   1   3       38.57       45.35      6.75 o 
 -10   1   3       36.23       26.54      5.49 o 
  -9   1   3       30.55       42.50      5.54 o 
  -8   1   3     2395.79     2624.80     33.92 o 
  -7   1   3      695.37      645.52     12.46 o 
  -6   1   3      284.42      241.30      8.26 o 
  -5   1   3     4623.42     4494.15     57.06 o 
  -4   1   3    11875.83    12101.11    144.98 o 
  -3   1   3       26.91       42.91      5.74 o 
  -2   1   3        5.04       11.83      4.20 o 
  -1   1   3       48.18       72.39      5.30 o 
   0   1   3     2741.86     2554.25     30.93 o 
   1   1   3     2557.30     2354.91     32.00 o 
   2   1   3       20.17       21.40      6.16 o 
   3   1   3       88.14       59.09      7.06 o 
   4   1   3     2150.26     2209.21     28.32 o 
   5   1   3     3870.98     4249.74     50.49 o 
   6   1   3       11.30       21.97      5.60 o 
   7   1   3     1184.44     1339.10     20.81 o 
   8   1   3     1023.61     1042.29     18.19 o 
   9   1   3        3.11       10.58      6.52 o 
  10   1   3      146.65      126.43      8.57 o 
  11   1   3        4.03       13.38      7.03 o 
  12   1   3       40.31       34.60      7.77 o 
  13   1   3        3.90        4.64      7.87 o 
  14   1   3      240.35      233.15     12.45 o 
  15   1   3      137.82      113.79     10.57 o 
  16   1   3       42.66       48.61      9.48 o 
  17   1   3       59.74       58.82     10.28 o 
  18   1   3      118.07      121.12     14.02 o 
  19   1   3       38.00       64.96     10.92 o 
  20   1   3       52.87       45.68     12.16 o 
  21   1   3       18.04       28.26     13.61 o 
  22   1   3      109.55      169.46     21.71 o 
 -23   2   3       57.11       43.45     15.31 o 
 -22   2   3        7.81       -6.57     16.87 o 
 -21   2   3        2.03        6.59     12.62 o 
 -20   2   3       28.72       21.08     13.45 o 
 -19   2   3       24.65       33.59     12.09 o 
 -18   2   3       48.88       62.80     11.57 o 
 -17   2   3      562.02      559.61     19.93 o 
 -16   2   3      721.75      700.47     21.42 o 
 -15   2   3      384.42      386.16     27.31 o 
 -14   2   3      114.32      105.82     11.29 o 
 -13   2   3      734.44      707.96     26.31 o 
 -12   2   3      178.60      180.65      8.88 o 
 -11   2   3       62.08       41.80      6.14 o 
 -10   2   3       38.26       49.15      6.50 o 
  -9   2   3     3285.79     3299.13     53.28 o 
  -8   2   3       62.41       40.32      6.26 o 
  -7   2   3     1127.06     1169.94     21.47 o 
  -6   2   3     1281.27     1253.17     21.69 o 
  -5   2   3       31.03       42.09      5.99 o 
  -4   2   3     1036.33      936.67     17.37 o 
  -3   2   3     2021.29     2049.70     31.69 o 
  -2   2   3     4742.88     4602.36     58.57 o 
  -1   2   3     1413.84     1535.98     20.72 o 
   0   2   3       92.83       96.86      5.25 o 
   1   2   3      641.74      577.59     12.19 o 
   2   2   3       16.13       22.18      3.84 o 
   3   2   3      422.47      334.55      8.24 o 
   4   2   3      371.10      319.03     11.68 o 
   5   2   3      316.30      363.94      9.70 o 
   6   2   3        6.87       13.72      5.02 o 
   7   2   3      136.22      118.75      7.10 o 
   8   2   3      651.50      661.72     14.16 o 
   9   2   3        3.99       -0.92      5.62 o 
  10   2   3      602.25      560.40     14.70 o 
  11   2   3      100.64       96.92      8.90 o 
  12   2   3      524.02      511.90     15.50 o 
  13   2   3     1237.19     1148.28     23.29 o 
  14   2   3        9.49       10.51      8.24 o 
  15   2   3      239.18      247.16     13.15 o 
  16   2   3      259.81      256.17     13.60 o 
  17   2   3        5.41        3.70      8.87 o 
  18   2   3       51.44       52.93     10.21 o 
  19   2   3       16.91       22.15     11.06 o 
  20   2   3        2.07      -10.43     12.32 o 
  21   2   3       19.47       -9.12     13.52 o 
  22   2   3        7.29       56.09     18.24 o 
 -23   3   3       70.43       55.20     14.92 o 
 -22   3   3       27.69       39.15     15.98 o 
 -21   3   3      114.72      131.82     16.80 o 
 -20   3   3      117.02      111.53     15.94 o 
 -19   3   3        3.20        6.65     10.51 o 
 -18   3   3       22.36       21.85     10.39 o 
 -17   3   3      261.95      277.52     16.36 o 
 -16   3   3        1.13        4.78      8.75 o 
 -15   3   3       58.72       56.75     10.67 o 
 -14   3   3      450.76      509.41     19.06 o 
 -13   3   3      105.53      131.27     11.50 o 
 -12   3   3      266.00      288.80     13.95 o 
 -11   3   3       12.80        9.73      6.60 o 
 -10   3   3     1384.04     1434.53     27.07 o 
  -9   3   3        1.09       -0.22      6.46 o 
  -8   3   3      181.75      209.10     10.51 o 
  -7   3   3        0.01        2.40      5.87 o 
  -6   3   3        4.58        0.40      6.34 o 
  -5   3   3      625.57      667.14     15.15 o 
  -4   3   3       11.12       31.48      4.31 o 
  -3   3   3      443.18      499.14     14.64 o 
  -2   3   3       27.59       48.68      6.38 o 
  -1   3   3     1372.65     1383.32     20.97 o 
   0   3   3      904.47      819.38     13.53 o 
   1   3   3     3448.12     3540.64     47.25 o 
   2   3   3      924.93      853.97     16.43 o 
   3   3   3       10.39        4.67      3.63 o 
   4   3   3       41.03        6.77      4.31 o 
   5   3   3       36.21       47.23      5.25 o 
   6   3   3       59.25      110.12      6.74 o 
   7   3   3      595.06      606.18     13.53 o 
   8   3   3        9.26       25.15      6.04 o 
   9   3   3        1.27        1.09      5.94 o 
  10   3   3      461.17      413.77     13.31 o 
  11   3   3       58.84       75.84      8.48 o 
  12   3   3      524.99      537.19     16.16 o 
  13   3   3     2293.60     2258.01     35.17 o 
  14   3   3      158.35      177.60     11.58 o 
  15   3   3      297.64      352.35     14.91 o 
  16   3   3        5.32       19.03      8.96 o 
  17   3   3      127.96      163.33     14.07 o 
  18   3   3       55.30       57.15     12.84 o 
  19   3   3       49.79       36.60     13.27 o 
  20   3   3        0.30       -4.40     15.60 o 
  21   3   3        2.36       11.94     18.19 o 
  22   3   3      107.65      114.01     21.09 o 
 -22   4   3       33.44       18.52     14.22 o 
 -21   4   3       51.30       84.31     20.32 o 
 -20   4   3      127.99      155.36     15.44 o 
 -19   4   3       29.20       15.68     10.85 o 
 -18   4   3        4.77       -3.98      9.67 o 
 -17   4   3       87.12       85.50     12.10 o 
 -16   4   3       75.32       57.35     11.14 o 
 -15   4   3        1.25       -5.58      9.31 o 
 -14   4   3        1.90        2.84      8.72 o 
 -13   4   3       29.59       24.01      7.97 o 
 -12   4   3        3.47        5.83      8.57 o 
 -11   4   3      109.25      102.34     10.16 o 
 -10   4   3        0.56       -9.07      7.23 o 
  -9   4   3        1.41        7.44      7.36 o 
  -8   4   3      183.13      180.03     10.62 o 
  -7   4   3      611.82      659.96     16.83 o 
  -6   4   3      722.55      751.67     17.66 o 
  -5   4   3       88.14      107.64      5.90 o 
  -4   4   3      390.46      373.51     10.04 o 
  -3   4   3        3.89       -1.78      4.79 o 
  -2   4   3      474.93      520.96     12.36 o 
  -1   4   3       20.75       38.55     12.19 o 
   0   4   3     4503.18     4662.63     77.28 o 
   1   4   3     2199.73     2259.43     37.15 o 
   2   4   3      622.33      640.15     17.29 o 
   3   4   3     2967.14     3188.59     52.97 o 
   4   4   3      309.44      367.01     13.77 o 
   5   4   3        4.39        7.95      4.53 o 
   6   4   3      464.68      430.48     11.50 o 
   7   4   3       67.02       80.19      6.88 o 
   8   4   3       40.45       41.12      6.45 o 
   9   4   3       94.37       94.17      8.04 o 
  10   4   3        3.26       -2.20      9.59 o 
  11   4   3     1297.71     1251.49     23.44 o 
  12   4   3      317.93      320.12     13.65 o 
  13   4   3     2243.78     2202.27     34.76 o 
  14   4   3     2213.71     2178.69     35.01 o 
  15   4   3       28.14       27.79      8.89 o 
  16   4   3        5.22      -10.12     11.63 o 
  17   4   3      324.91      365.69     20.60 o 
  18   4   3       14.92       16.74     15.37 o 
  19   4   3        1.46      -21.70     14.47 o 
  20   4   3        4.59        3.16     15.11 o 
  21   4   3       40.09       40.03     18.51 o 
 -22   5   3       24.67       16.25     14.41 o 
 -21   5   3      107.72      123.36     16.86 o 
 -20   5   3       28.53       23.60     11.38 o 
 -19   5   3        0.04        2.20     10.36 o 
 -18   5   3       42.79       48.78     11.81 o 
 -17   5   3       23.86       35.12     12.19 o 
 -16   5   3       29.63       20.88      8.78 o 
 -15   5   3        4.36       -8.84      8.11 o 
 -14   5   3       91.22      104.21     12.22 o 
 -13   5   3        9.19        4.11      9.45 o 
 -12   5   3      591.24      590.26     20.03 o 
 -11   5   3        0.08       -3.03      8.55 o 
 -10   5   3       92.22       99.56     10.59 o 
  -9   5   3      441.73      532.52     17.48 o 
  -8   5   3      139.43      139.44     10.35 o 
  -7   5   3       35.36       48.82      8.07 o 
  -6   5   3      447.61      415.04     11.22 o 
  -5   5   3     1151.96     1150.40     19.16 o 
  -4   5   3      405.10      393.55     11.18 o 
  -3   5   3     1213.86     1287.05     20.52 o 
  -2   5   3     3593.94     3653.52     45.56 o 
  -1   5   3       15.65       27.11      5.03 o 
   0   5   3     1832.78     1935.11     30.88 o 
   1   5   3     1378.99     1528.85     28.67 o 
   2   5   3      876.88      821.84     43.21 o 
   3   5   3       15.33       13.64      8.71 o 
   4   5   3       22.55       22.27      8.74 o 
   5   5   3      371.24      304.51     15.82 o 
   6   5   3       66.60       84.20      7.04 o 
   7   5   3      323.48      345.85     11.33 o 
   8   5   3      150.66      134.29      8.47 o 
   9   5   3      212.53      241.08     10.77 o 
  10   5   3      195.98      159.69     13.43 o 
  11   5   3      772.71      706.40     20.70 o 
  12   5   3     1721.75     1542.92     34.80 o 
  13   5   3      118.65      118.25     11.73 o 
  14   5   3        8.04        7.53     15.87 o 
  15   5   3       20.09       14.82     11.47 o 
  16   5   3      709.67      697.09     32.50 o 
  17   5   3        0.83        1.09     14.79 o 
  18   5   3        6.29       27.12     15.93 o 
  19   5   3       41.05       63.70     18.46 o 
  20   5   3       22.14       28.08     18.21 o 
 -21   6   3       61.82       67.00     15.74 o 
 -20   6   3        0.84        1.03     11.07 o 
 -19   6   3      115.55       68.36     14.82 o 
 -18   6   3      160.06      180.32     20.27 o 
 -17   6   3       10.11        4.77     10.94 o 
 -16   6   3       14.26       21.45     11.15 o 
 -15   6   3      613.81      620.08     22.86 o 
 -14   6   3        8.27       21.10     10.22 o 
 -13   6   3      193.84      154.75     13.21 o 
 -12   6   3      976.01      977.97     24.91 o 
 -11   6   3        0.02        3.10      9.21 o 
 -10   6   3        2.66        1.57      8.89 o 
  -9   6   3       12.82       10.53      8.59 o 
  -8   6   3       36.92       62.01     10.82 o 
  -7   6   3      117.34      151.43     11.28 o 
  -6   6   3       78.44       86.32      7.47 o 
  -5   6   3        0.06        1.77      6.25 o 
  -4   6   3      195.50      183.10      8.97 o 
  -3   6   3      659.19      645.97     14.73 o 
  -2   6   3      276.34      278.87     10.78 o 
  -1   6   3       64.66       75.58      6.33 o 
   0   6   3     1280.85     1310.06     25.00 o 
   1   6   3      394.45      450.66     15.13 o 
   2   6   3       27.83       29.94      7.99 o 
   3   6   3       43.98       54.94      8.44 o 
   4   6   3       62.03       59.86      9.41 o 
   5   6   3        4.66        2.77      5.68 o 
   6   6   3      339.60      393.58     27.06 o 
   7   6   3       32.53       19.40      7.74 o 
   8   6   3      694.67      689.62     21.13 o 
   9   6   3      434.01      446.54     17.31 o 
  10   6   3      576.74      587.07     20.08 o 
  11   6   3      712.14      655.03     20.91 o 
  12   6   3      763.98      808.09     21.97 o 
  13   6   3      614.16      590.06     23.20 o 
  14   6   3      100.86      104.04     14.04 o 
  15   6   3       93.84       80.75     16.92 o 
  16   6   3       38.52       43.49     16.34 o 
  17   6   3      136.55      162.49     21.36 o 
  18   6   3        9.45       10.83     21.27 o 
  19   6   3       38.96       82.73     19.64 o 
  20   6   3       44.67       75.56     19.95 o 
 -20   7   3      145.84      115.53     38.48 o 
 -19   7   3        8.81      -11.52     18.46 o 
 -18   7   3       93.51       88.46     14.17 o 
 -17   7   3      138.36      157.42     15.53 o 
 -16   7   3      166.34      183.97     15.73 o 
 -15   7   3        0.90        6.49     11.25 o 
 -14   7   3        1.12       -4.85     12.31 o 
 -13   7   3      115.15      111.70     12.84 o 
 -12   7   3        0.03        4.56      9.44 o 
 -11   7   3        2.21       -3.06      9.37 o 
 -10   7   3     1051.08     1035.71     30.33 o 
  -9   7   3       83.16       94.60     14.28 o 
  -8   7   3       86.62       64.49     10.90 o 
  -7   7   3       94.64       92.60     11.17 o 
  -6   7   3       81.38       92.93      8.41 o 
  -5   7   3      655.02      645.97     16.04 o 
  -4   7   3      534.71      477.59     14.32 o 
  -3   7   3      172.68      187.59      9.75 o 
  -2   7   3        9.68       -0.63      6.15 o 
  -1   7   3      147.49      150.31      8.45 o 
   0   7   3       27.60       44.13      9.99 o 
   1   7   3       31.70       12.31      9.80 o 
   2   7   3      222.95      244.57     13.99 o 
   3   7   3       12.98       23.22      8.80 o 
   4   7   3        0.05       -2.68      8.55 o 
   5   7   3        2.74       11.44      8.60 o 
   6   7   3       17.50       11.28      7.72 o 
   7   7   3       88.11      105.12     12.74 o 
   8   7   3       48.55       80.31     13.46 o 
   9   7   3       30.23       25.37      9.76 o 
  10   7   3      491.31      486.81     20.35 o 
  11   7   3       42.68       75.31     14.36 o 
  12   7   3      277.21      248.69     17.73 o 
  13   7   3      450.05      452.13     22.39 o 
  14   7   3       38.92       38.97     15.77 o 
  15   7   3       38.06       55.42     23.91 o 
  16   7   3       27.12       25.34     32.16 o 
  17   7   3        6.10       21.61     16.34 o 
  18   7   3        5.44      -13.33     15.43 o 
  19   7   3      190.33      228.11     28.06 o 
 -19   8   3        1.19       -9.46     16.25 o 
 -18   8   3       33.30       41.84     15.50 o 
 -17   8   3       45.93       31.01     14.36 o 
 -16   8   3      173.98      164.80     16.01 o 
 -15   8   3        4.74       14.87     18.27 o 
 -14   8   3       23.75       16.83     10.86 o 
 -13   8   3       36.39        7.73     13.62 o 
 -12   8   3      111.69      123.39     13.60 o 
 -11   8   3        6.81        6.42     10.16 o 
 -10   8   3      299.88      317.27     16.96 o 
  -9   8   3      179.60      184.12     16.10 o 
  -8   8   3      763.68      806.68     22.75 o 
  -7   8   3      369.34      431.27     17.92 o 
  -6   8   3       34.61       25.88     10.05 o 
  -5   8   3     1954.41     1945.21     31.06 o 
  -4   8   3      607.88      586.62     16.32 o 
  -3   8   3       71.01       47.63      9.74 o 
  -2   8   3      524.82      517.60     17.92 o 
  -1   8   3      233.00      213.41     15.71 o 
   0   8   3      209.03      195.52     16.37 o 
   1   8   3        4.10       15.84      9.14 o 
   2   8   3       31.49       37.91      9.91 o 
   3   8   3       27.42       35.81     11.33 o 
   4   8   3      119.54       96.70     11.84 o 
   5   8   3      481.94      439.38     18.06 o 
   6   8   3      137.17      124.74     12.29 o 
   7   8   3       36.76        7.25      8.58 o 
   8   8   3       52.75       40.58     10.35 o 
   9   8   3      418.14      375.60     19.40 o 
  10   8   3      414.09      420.88     20.53 o 
  11   8   3      155.65      136.49     15.05 o 
  12   8   3       11.42        6.47     12.03 o 
  13   8   3      119.20      178.82     25.28 o 
  14   8   3       13.51       -8.54     30.82 o 
  15   8   3        2.20       24.71     16.21 o 
  16   8   3      134.41      171.78     21.77 o 
  17   8   3        8.26       16.38     17.94 o 
  18   8   3       21.42       37.04     19.50 o 
 -18   9   3       47.19       73.30     17.65 o 
 -17   9   3       35.06       38.02     21.92 o 
 -16   9   3       52.38       53.71     15.78 o 
 -15   9   3       35.18       27.81     14.82 o 
 -14   9   3        0.79        9.10     13.08 o 
 -13   9   3       28.27       37.31     13.23 o 
 -12   9   3       49.18       50.09     12.48 o 
 -11   9   3       28.49       32.82     11.48 o 
 -10   9   3        0.19        6.60     12.23 o 
  -9   9   3        9.78        9.90     10.01 o 
  -8   9   3      226.36      278.17     18.75 o 
  -7   9   3      981.43     1003.93     30.14 o 
  -6   9   3      397.20      407.26     21.07 o 
  -5   9   3       85.15       93.39     14.47 o 
  -4   9   3      433.49      491.25     18.40 o 
  -3   9   3      847.97      843.81     22.84 o 
  -2   9   3      519.38      518.61     20.55 o 
  -1   9   3      133.34      114.65     11.55 o 
   0   9   3       74.63       75.70     10.94 o 
   1   9   3       73.08      105.35     11.67 o 
   2   9   3      269.26      244.21     14.84 o 
   3   9   3      148.29      163.02     14.93 o 
   4   9   3      131.76      108.82     11.94 o 
   5   9   3       88.66       84.58     11.18 o 
   6   9   3        0.41       -2.41     10.97 o 
   7   9   3      107.47      110.88     12.31 o 
   8   9   3      312.90      306.21     18.79 o 
   9   9   3       14.07        2.60     13.31 o 
  10   9   3       10.46       11.42     12.51 o 
  11   9   3        2.25        1.70     14.23 o 
  12   9   3       19.16       19.38     12.36 o 
  13   9   3       20.51        4.00     15.12 o 
  14   9   3        2.25        8.84     16.28 o 
  15   9   3       76.77       39.56     15.31 o 
  16   9   3       15.54       14.12     13.50 o 
 -16  10   3       33.37       18.28     15.27 o 
 -15  10   3        3.85        5.08     14.91 o 
 -14  10   3        5.76       30.06     14.66 o 
 -13  10   3        4.34        7.89     13.33 o 
 -12  10   3        3.87      -15.58     15.51 o 
 -11  10   3        6.44        8.45     15.10 o 
 -10  10   3       16.61       49.53     17.02 o 
  -9  10   3       29.95       38.86     16.94 o 
  -8  10   3      152.86      150.24     18.27 o 
  -7  10   3        7.84        3.91     12.68 o 
  -6  10   3       65.31       64.77     13.64 o 
  -5  10   3      604.57      578.77     30.61 o 
  -4  10   3      434.78      430.76     22.72 o 
  -3  10   3        1.52        0.55     11.29 o 
  -2  10   3        5.58       -7.14      7.36 o 
  -1  10   3        2.74        2.93      9.63 o 
   0  10   3      149.61      160.37     13.55 o 
   1  10   3      163.97      118.20     12.80 o 
   2  10   3      194.53      197.93     14.33 o 
   3  10   3      294.77      281.33     16.26 o 
   4  10   3      749.06      674.20     22.05 o 
   5  10   3      786.77      726.78     23.07 o 
   6  10   3       26.78       16.13     10.29 o 
   7  10   3      134.78      149.66     14.06 o 
   8  10   3      130.46      129.07     17.13 o 
   9  10   3        0.00       -6.65     14.20 o 
  10  10   3       76.39       91.04     19.01 o 
  11  10   3        9.04      -21.25     14.54 o 
  12  10   3      129.28      134.20     23.78 o 
  13  10   3       69.48      103.36     21.09 o 
  14  10   3       14.06       26.86     16.54 o 
  15  10   3        3.95        0.53     14.11 o 
 -14  11   3        4.02      -21.27     16.23 o 
 -13  11   3        0.68        2.78     19.51 o 
 -12  11   3       20.62       23.53     17.96 o 
 -11  11   3       39.63       33.35     17.53 o 
 -10  11   3       25.29       16.87     17.53 o 
  -9  11   3       55.51       25.09     20.00 o 
  -8  11   3       32.71       16.68     16.59 o 
  -7  11   3       80.45       56.71     22.29 o 
  -6  11   3       81.54      106.78     18.41 o 
  -5  11   3       16.57       10.11     15.63 o 
  -4  11   3      271.13      258.47     22.65 o 
  -3  11   3        3.30        1.01      6.66 o 
  -2  11   3       92.33      110.60     15.78 o 
  -1  11   3        0.30        2.41     10.31 o 
   0  11   3        0.13       12.73     10.17 o 
   1  11   3       20.54       17.06     10.50 o 
   2  11   3        1.07       14.53     10.99 o 
   3  11   3      195.60      190.88     18.17 o 
   4  11   3       11.99       12.59     11.17 o 
   5  11   3       18.25       11.38     12.53 o 
   6  11   3       42.35       43.83     11.97 o 
   7  11   3        1.41        6.41     11.71 o 
   8  11   3       84.76      106.31     18.81 o 
   9  11   3        3.18       11.33     10.71 o 
  10  11   3       21.47       12.36     16.09 o 
  11  11   3       38.99       58.41     27.70 o 
  12  11   3       43.10        9.96     21.81 o 
  13  11   3        0.18       15.34     18.26 o 
 -11  12   3        3.37       19.96     18.14 o 
 -10  12   3        1.35       -3.78     16.64 o 
  -9  12   3       47.32       29.39     30.58 o 
  -8  12   3        0.44      -17.40     16.11 o 
  -7  12   3      157.16      141.52     27.92 o 
  -6  12   3        0.75      -15.62     19.33 o 
  -5  12   3        2.77        7.13     15.39 o 
  -4  12   3      193.66      195.38     30.46 o 
  -3  12   3       54.08       77.92     18.53 o 
  -2  12   3        9.12        7.88     14.78 o 
  -1  12   3        0.14        9.99     14.36 o 
   0  12   3        2.68      -20.38     13.58 o 
   1  12   3       77.57       92.08     14.59 o 
   2  12   3        0.14      -15.47     10.31 o 
   3  12   3      124.52      166.10     15.34 o 
   4  12   3        1.01       -3.21     11.05 o 
   5  12   3      105.58      124.55     21.53 o 
   6  12   3       11.72       -4.87     11.90 o 
   7  12   3       58.88       70.36     19.15 o 
   8  12   3       71.02      127.75     20.91 o 
   9  12   3       17.71       39.50     20.79 o 
  10  12   3      102.65       82.24     37.45 o 
  -7  13   3        0.93        4.02     17.06 o 
  -6  13   3      309.35      339.85     28.56 o 
  -5  13   3        5.56        3.00     25.34 o 
  -4  13   3       14.25       25.78     17.99 o 
  -3  13   3      118.68      146.29     21.80 o 
  -2  13   3      169.74      219.93     24.12 o 
  -1  13   3        0.12      -10.03     21.04 o 
   0  13   3        1.89       43.11     17.90 o 
   1  13   3        9.63        2.20     15.72 o 
   2  13   3      246.14      307.29     21.54 o 
   3  13   3      195.42      244.57     22.58 o 
   4  13   3        8.51       -2.95     14.48 o 
   5  13   3       11.41        7.61     36.82 o 
   6  13   3        9.72       23.98     21.16 o 
 -23   0   4       42.10       21.66     20.68 o 
 -22   0   4       14.45       14.08     19.88 o 
 -21   0   4        0.08      -16.45     17.73 o 
 -20   0   4      201.76      192.79     24.81 o 
 -19   0   4       48.62       38.43     17.13 o 
 -18   0   4       15.48       34.50     17.11 o 
 -17   0   4        4.70        7.44     14.65 o 
 -16   0   4       81.50       87.96     18.09 o 
 -15   0   4      141.69      146.65     20.34 o 
 -14   0   4        5.61       14.64     10.07 o 
 -13   0   4      164.14      150.92     25.57 o 
 -12   0   4       75.83       95.55     11.37 o 
 -11   0   4      256.62      253.64     14.68 o 
 -10   0   4      311.12      306.31     14.82 o 
  -9   0   4      949.19     1001.74     25.07 o 
  -8   0   4    30257.42    31032.85    477.47 o 
  -7   0   4     2720.76     2503.39     46.46 o 
  -6   0   4      329.93      272.18     12.73 o 
  -5   0   4     3155.28     3459.73     72.25 o 
  -4   0   4       28.33       24.18     13.25 o 
  -3   0   4      877.56      837.05     19.98 o 
  -2   0   4     3860.29     3836.14     64.29 o 
  -1   0   4      331.57      302.89     12.14 o 
   0   0   4       45.73       59.38      6.87 o 
   1   0   4     1154.85     1024.32     40.80 o 
   2   0   4     7543.62     8012.87    127.36 o 
   3   0   4      193.32      187.11     11.11 o 
   4   0   4        3.83        9.93      6.11 o 
   5   0   4     8824.71     9085.92    145.19 o 
   6   0   4     1390.13     1536.66     32.02 o 
   7   0   4     1655.76     1697.86     43.54 o 
   8   0   4     1535.75     1485.32     32.73 o 
   9   0   4      203.72      197.90     13.26 o 
  10   0   4      653.48      786.05     30.61 o 
  11   0   4        0.02       -1.16      9.49 o 
  12   0   4       27.19       55.21     12.43 o 
  13   0   4       31.10       11.21     11.14 o 
  14   0   4        6.56       -5.16     11.00 o 
  15   0   4      268.96      252.27     18.85 o 
  16   0   4       78.61       87.88     14.87 o 
  17   0   4        4.55        5.24     23.92 o 
  18   0   4       21.37       57.59     17.92 o 
  19   0   4       35.06        7.85     17.39 o 
  20   0   4       46.67       69.83     30.23 o 
  21   0   4        8.30       -2.33     18.23 o 
 -23   1   4       44.54       36.62     15.66 o 
 -22   1   4       23.89       32.15     14.85 o 
 -21   1   4       97.63       63.57     14.63 o 
 -20   1   4      199.10      179.07     17.31 o 
 -19   1   4       10.70       -8.11     10.89 o 
 -18   1   4      146.33      116.62     15.51 o 
 -17   1   4      108.19      132.86     14.79 o 
 -16   1   4      137.82      104.59     12.25 o 
 -15   1   4      690.91      659.38     20.86 o 
 -14   1   4       26.43       36.29      9.31 o 
 -13   1   4      335.22      355.24     15.10 o 
 -12   1   4      342.84      353.65     12.14 o 
 -11   1   4       10.73       13.56      5.72 o 
 -10   1   4      121.79      117.66      7.41 o 
  -9   1   4     1098.68     1169.72     20.79 o 
  -8   1   4     1338.99     1252.83     26.91 o 
  -7   1   4     2540.77     2776.20     42.78 o 
  -6   1   4     1185.92     1143.13     30.52 o 
  -5   1   4      313.64      333.96      9.31 o 
  -4   1   4        0.00        5.86      4.34 o 
  -3   1   4      277.48      327.26      9.66 o 
  -2   1   4      186.29      177.83      7.93 o 
  -1   1   4      219.46      285.73      9.25 o 
   0   1   4      560.05      577.71     12.04 o 
   1   1   4      153.40      160.24      7.57 o 
   2   1   4      102.81      128.84      8.02 o 
   3   1   4        1.46       -1.31      5.06 o 
   4   1   4    16569.81    17413.35    209.10 o 
   5   1   4      941.03      990.51     16.33 o 
   6   1   4     1217.80     1363.50     20.80 o 
   7   1   4      249.42      289.74      9.82 o 
   8   1   4      425.88      438.57     12.15 o 
   9   1   4       54.89       75.13      7.33 o 
  10   1   4      305.93      325.81     11.97 o 
  11   1   4       72.62       80.02      8.56 o 
  12   1   4      666.11      651.22     17.24 o 
  13   1   4       11.34       25.68      8.42 o 
  14   1   4        8.82        0.44      7.91 o 
  15   1   4       66.15       58.75      9.41 o 
  16   1   4      330.94      316.57     16.72 o 
  17   1   4       21.90        5.89     12.21 o 
  18   1   4      275.74      282.60     19.01 o 
  19   1   4      122.45      104.41     15.17 o 
  20   1   4       52.34       50.65     14.65 o 
  21   1   4       23.64       19.83     13.75 o 
 -23   2   4      191.72      184.66     20.22 o 
 -22   2   4       42.78       39.92     17.73 o 
 -21   2   4      285.15      256.74     20.93 o 
 -20   2   4       61.83       54.17     14.20 o 
 -19   2   4        1.10        4.12     13.86 o 
 -18   2   4      359.15      330.33     20.83 o 
 -17   2   4       91.21       84.19     11.57 o 
 -16   2   4        3.24       15.24      9.17 o 
 -15   2   4      133.28      130.60     11.92 o 
 -14   2   4       67.81       60.73     12.70 o 
 -13   2   4      108.08      110.54     11.08 o 
 -12   2   4      562.36      588.09     18.33 o 
 -11   2   4       53.40       50.41      8.59 o 
 -10   2   4       35.39       31.39      8.85 o 
  -9   2   4       61.76       71.05      7.98 o 
  -8   2   4     3456.19     3521.13     50.04 o 
  -7   2   4     6038.15     6536.50     75.92 o 
  -6   2   4     1003.25     1084.05     20.09 o 
  -5   2   4       10.33        0.35      4.09 o 
  -4   2   4     1022.37     1048.75     22.57 o 
  -3   2   4      506.08      506.69     10.99 o 
  -2   2   4       76.69       58.79      5.67 o 
  -1   2   4      327.52      345.48      9.20 o 
   0   2   4      223.36      238.88      7.75 o 
   1   2   4      250.41      258.30      7.72 o 
   2   2   4      688.36      689.15     14.78 o 
   3   2   4       69.03      108.38      8.27 o 
   4   2   4      176.22      166.74      8.55 o 
   5   2   4      525.72      668.94     12.81 o 
   6   2   4       69.59       72.11      5.91 o 
   7   2   4        1.15        5.48      5.21 o 
   8   2   4      176.47      204.23     10.36 o 
   9   2   4      405.33      406.06     12.84 o 
  10   2   4       48.83       49.72      7.65 o 
  11   2   4      549.01      539.45     16.68 o 
  12   2   4       87.70       69.97      9.05 o 
  13   2   4      263.61      225.07     12.02 o 
  14   2   4      375.61      413.82     15.43 o 
  15   2   4       24.40       12.78     11.06 o 
  16   2   4      441.71      484.31     22.41 o 
  17   2   4       15.73        7.15     10.31 o 
  18   2   4      101.11       99.35     13.17 o 
  19   2   4        0.77       12.79     12.37 o 
  20   2   4       17.74       45.77     14.11 o 
  21   2   4      101.31       89.31     30.83 o 
 -23   3   4       17.61       18.50     17.89 o 
 -22   3   4       40.79       39.68     15.46 o 
 -21   3   4        2.33        0.25     12.34 o 
 -20   3   4       21.37      -11.18     11.96 o 
 -19   3   4       39.54       20.14     12.69 o 
 -18   3   4      116.36       90.60     13.54 o 
 -17   3   4       15.59       13.06      9.64 o 
 -16   3   4        3.63        8.21      8.80 o 
 -15   3   4      100.13      110.41     16.33 o 
 -14   3   4      111.32       84.52     11.90 o 
 -13   3   4     1459.52     1492.52     44.48 o 
 -12   3   4      117.14      102.71     12.35 o 
 -11   3   4      569.78      553.97     17.53 o 
 -10   3   4      172.61      163.66     11.06 o 
  -9   3   4     2343.60     2383.09     37.88 o 
  -8   3   4      615.96      584.33     15.91 o 
  -7   3   4     1094.02     1063.80     21.31 o 
  -6   3   4      982.11      904.95     18.94 o 
  -5   3   4     1289.77     1269.43     27.61 o 
  -4   3   4      430.24      464.81     16.18 o 
  -3   3   4      600.14      620.32     12.60 o 
  -2   3   4      842.41      940.10     20.97 o 
  -1   3   4     2148.37     2110.04     28.01 o 
   0   3   4     2299.41     2346.13     30.43 o 
   1   3   4       13.57       13.72      4.69 o 
   2   3   4      623.84      768.71     13.85 o 
   3   3   4        4.60        2.65      4.36 o 
   4   3   4      507.94      477.95     11.69 o 
   5   3   4      518.49      555.57     16.03 o 
   6   3   4      236.64      233.21      8.85 o 
   7   3   4      511.08      548.71     13.54 o 
   8   3   4        4.19        7.38      5.99 o 
   9   3   4      114.52      115.78      8.36 o 
  10   3   4     1303.02     1219.01     28.10 o 
  11   3   4       64.50       80.43      8.87 o 
  12   3   4     1334.21     1225.85     23.76 o 
  13   3   4      124.93      108.99     12.06 o 
  14   3   4      235.36      232.54     14.32 o 
  15   3   4      435.52      474.69     19.11 o 
  16   3   4       15.35       10.59      9.78 o 
  17   3   4      183.24      224.78     15.67 o 
  18   3   4      130.23      119.39     15.55 o 
  19   3   4      148.57      169.76     19.92 o 
  20   3   4      102.93      108.59     23.20 o 
  21   3   4       49.73       82.14     23.14 o 
 -22   4   4       17.06        7.50     19.23 o 
 -21   4   4       28.49       27.62     14.16 o 
 -20   4   4        7.50       19.94     15.15 o 
 -19   4   4        0.03       14.20     11.29 o 
 -18   4   4        6.61        4.94     10.40 o 
 -17   4   4       17.32        6.11      9.95 o 
 -16   4   4       23.22       35.95     10.77 o 
 -15   4   4       21.87       22.06     12.92 o 
 -14   4   4       25.38        8.00     10.25 o 
 -13   4   4       41.91       30.69      9.76 o 
 -12   4   4        0.50        5.50     11.48 o 
 -11   4   4       39.30       60.11      9.83 o 
 -10   4   4      244.03      272.35     13.77 o 
  -9   4   4      404.98      396.23     15.16 o 
  -8   4   4       68.28       47.13      8.21 o 
  -7   4   4       96.05       95.12      8.74 o 
  -6   4   4       76.91       64.41      7.70 o 
  -5   4   4      100.83       91.61      8.99 o 
  -4   4   4       50.00       24.64      5.96 o 
  -3   4   4     2607.00     2685.55     37.74 o 
  -2   4   4      155.86      124.52     13.00 o 
  -1   4   4       64.80       56.48      5.52 o 
   0   4   4     2017.08     1958.22     26.84 o 
   1   4   4        2.57        5.53      5.89 o 
   2   4   4     1026.13      942.36     18.77 o 
   3   4   4      214.60      272.61     10.94 o 
   4   4   4      179.39      180.41      7.13 o 
   5   4   4       20.08       18.74      4.87 o 
   6   4   4       67.47       72.73      6.47 o 
   7   4   4        7.03        4.76      5.69 o 
   8   4   4      120.49      124.59      9.55 o 
   9   4   4     1752.75     1810.67     28.30 o 
  10   4   4       78.94       75.43      8.47 o 
  11   4   4        2.17        9.22      7.86 o 
  12   4   4      148.35      146.81     11.87 o 
  13   4   4      119.50      142.70     14.42 o 
  14   4   4       28.89       55.61     12.47 o 
  15   4   4      275.70      273.11     18.12 o 
  16   4   4       17.76       17.78     12.10 o 
  17   4   4       12.84       26.73     12.86 o 
  18   4   4        1.95       -7.62     14.70 o 
  19   4   4        0.05        5.76     15.30 o 
  20   4   4       28.55       22.79     17.66 o 
 -22   5   4       14.26        6.76     14.97 o 
 -21   5   4       26.36        6.86     14.67 o 
 -20   5   4       15.30        3.66     11.98 o 
 -19   5   4        0.67       -8.60     10.90 o 
 -18   5   4      114.13      121.99     13.54 o 
 -17   5   4        0.07        5.71      9.75 o 
 -16   5   4       45.59       42.92     11.21 o 
 -15   5   4        3.92       12.84     10.26 o 
 -14   5   4       34.47       44.77     11.24 o 
 -13   5   4      118.77      112.20     11.93 o 
 -12   5   4      120.21      114.40     11.83 o 
 -11   5   4      156.27      125.67     12.16 o 
 -10   5   4       10.11       -0.37      8.50 o 
  -9   5   4       78.79       78.60      9.85 o 
  -8   5   4      508.10      536.38     17.66 o 
  -7   5   4       90.18       97.94     10.89 o 
  -6   5   4        1.18       -0.99      4.81 o 
  -5   5   4      203.27      221.88      9.13 o 
  -4   5   4        1.09        3.74      5.13 o 
  -3   5   4        4.52        4.07      7.05 o 
  -2   5   4      994.99     1062.65     24.42 o 
  -1   5   4      115.11      143.88      7.81 o 
   0   5   4      650.25      689.41     18.08 o 
   1   5   4       35.25       34.07      7.26 o 
   2   5   4       75.40       88.23      8.44 o 
   3   5   4      204.23      232.46     10.96 o 
   4   5   4        6.98       16.17      7.06 o 
   5   5   4      827.00      729.82     20.75 o 
   6   5   4        0.89       14.44      7.70 o 
   7   5   4       21.66       12.89      8.19 o 
   8   5   4       29.47       39.01      9.00 o 
   9   5   4     1570.35     1528.68     29.57 o 
  10   5   4     1731.30     1696.62     36.86 o 
  11   5   4     1097.84     1071.36     28.98 o 
  12   5   4      538.74      505.37     21.62 o 
  13   5   4      498.73      506.24     21.87 o 
  14   5   4      102.22      130.59     15.22 o 
  15   5   4      111.38      110.91     15.32 o 
  16   5   4       62.20       94.08     15.10 o 
  17   5   4      207.18      219.30     21.80 o 
  18   5   4        0.75      -18.18     15.05 o 
  19   5   4       13.16       23.49     17.55 o 
  20   5   4      231.57      224.09     24.85 o 
 -21   6   4       39.32       51.83     17.72 o 
 -20   6   4       23.27       20.04     15.80 o 
 -19   6   4        1.94        4.37     11.87 o 
 -18   6   4       36.15       35.36     14.39 o 
 -17   6   4       22.91       44.92     12.44 o 
 -16   6   4       20.35       17.65     10.81 o 
 -15   6   4       11.34       16.05     10.32 o 
 -14   6   4       13.99       12.09      9.92 o 
 -13   6   4      132.56      163.36     13.64 o 
 -12   6   4      300.64      265.44     15.47 o 
 -11   6   4      271.71      287.23     15.38 o 
 -10   6   4       26.48       29.47      9.92 o 
  -9   6   4        6.54       11.14      9.92 o 
  -8   6   4       82.51       84.24     10.53 o 
  -7   6   4        3.31       -1.33      8.34 o 
  -6   6   4       58.47       67.44      9.61 o 
  -5   6   4       42.60       51.13      7.29 o 
  -4   6   4      669.69      714.79     20.58 o 
  -3   6   4      957.33     1006.97     18.80 o 
  -2   6   4      175.69      186.62      9.40 o 
  -1   6   4      214.14      253.00      9.46 o 
   0   6   4      410.85      466.64     15.85 o 
   1   6   4       88.31       93.23     10.13 o 
   2   6   4      327.63      282.31     19.17 o 
   3   6   4       40.48       13.55      7.96 o 
   4   6   4       11.34       19.59      8.35 o 
   5   6   4      171.68      167.74     11.54 o 
   6   6   4      166.71      178.31     15.91 o 
   7   6   4     1585.56     1563.23     30.16 o 
   8   6   4      192.81      170.35     13.16 o 
   9   6   4       39.92       28.46     11.22 o 
  10   6   4     2010.94     1928.12     40.52 o 
  11   6   4       66.85       48.58     11.99 o 
  12   6   4        3.22      -12.76      9.66 o 
  13   6   4        0.06       11.34     11.10 o 
  14   6   4        0.40       17.17     12.50 o 
  15   6   4        6.61        6.42     12.24 o 
  16   6   4       24.52       22.82     15.89 o 
  17   6   4       34.06       50.12     17.95 o 
  18   6   4        3.93       11.35     15.85 o 
  19   6   4      110.97      147.04     30.84 o 
 -20   7   4       64.99      106.47     16.27 o 
 -19   7   4       95.21       76.12     16.45 o 
 -18   7   4      119.85      122.71     15.51 o 
 -17   7   4       76.13       78.78     13.77 o 
 -16   7   4      138.23      145.01     14.76 o 
 -15   7   4        1.86       -2.38     10.89 o 
 -14   7   4       62.84       47.90     11.70 o 
 -13   7   4       17.01        1.28     11.25 o 
 -12   7   4       50.29       89.48     16.32 o 
 -11   7   4      474.60      429.65     21.15 o 
 -10   7   4     1426.29     1572.06     32.84 o 
  -9   7   4     1076.04     1039.37     25.65 o 
  -8   7   4     1414.54     1431.66     30.17 o 
  -7   7   4       70.41       74.09     10.83 o 
  -6   7   4       46.68       60.58     10.30 o 
  -5   7   4     1687.44     1577.94     26.27 o 
  -4   7   4        6.00       13.14      6.73 o 
  -3   7   4      332.63      331.22     13.42 o 
  -2   7   4       31.91       45.70      9.14 o 
  -1   7   4       74.70       90.10     10.24 o 
   0   7   4        8.03       15.24      8.78 o 
   1   7   4       60.96       60.67      9.92 o 
   2   7   4       26.72       25.20      9.23 o 
   3   7   4       14.29       -0.18     14.62 o 
   4   7   4        7.62        7.18      9.05 o 
   5   7   4       15.95       11.14      7.16 o 
   6   7   4       56.62       60.53     10.38 o 
   7   7   4       11.27       15.49      8.67 o 
   8   7   4        3.78        8.09     10.73 o 
   9   7   4      811.10      773.28     25.41 o 
  10   7   4      524.14      580.30     22.96 o 
  11   7   4        0.00        7.34     11.04 o 
  12   7   4       50.18       38.39     12.23 o 
  13   7   4      147.17      140.19     15.51 o 
  14   7   4        2.58        5.56     12.51 o 
  15   7   4        2.17       18.00     15.26 o 
  16   7   4       28.57       31.18     16.56 o 
  17   7   4        7.16      -10.23     15.85 o 
  18   7   4      100.02      159.54     22.27 o 
 -19   8   4       77.31       69.20     16.84 o 
 -18   8   4       12.59       -5.62     15.21 o 
 -17   8   4       22.75       -0.29     12.39 o 
 -16   8   4       35.38       21.90     12.16 o 
 -15   8   4        3.60       -6.30     11.15 o 
 -14   8   4       13.28       13.79     13.05 o 
 -13   8   4      272.55      328.39     18.73 o 
 -12   8   4      142.07      153.85     14.44 o 
 -11   8   4      790.79      790.79     28.37 o 
 -10   8   4       41.05       48.91     10.77 o 
  -9   8   4      187.82      192.37     18.78 o 
  -8   8   4       14.20       19.18     10.17 o 
  -7   8   4      105.03      103.63     11.74 o 
  -6   8   4      145.66      154.86     15.47 o 
  -5   8   4      132.13      122.11     14.28 o 
  -4   8   4      990.39      912.90     22.96 o 
  -3   8   4       15.58       14.87      8.88 o 
  -2   8   4       11.08        0.71      8.45 o 
  -1   8   4      432.94      453.79     17.58 o 
   0   8   4      937.85      948.72     26.12 o 
   1   8   4       98.71       94.39     12.96 o 
   2   8   4      318.22      306.94     15.89 o 
   3   8   4       39.30       42.57     10.12 o 
   4   8   4        0.12       -7.48      9.21 o 
   5   8   4       58.29       42.90     10.38 o 
   6   8   4      239.82      183.00     13.09 o 
   7   8   4      155.56      142.46     30.78 o 
   8   8   4      131.57      129.35     15.99 o 
   9   8   4       28.35       18.03     11.15 o 
  10   8   4       67.75       87.67     13.63 o 
  11   8   4      125.35      112.47     14.96 o 
  12   8   4        0.00       -3.08     11.72 o 
  13   8   4       29.54       46.30     16.51 o 
  14   8   4       65.46      100.46     19.50 o 
  15   8   4        0.09       -7.40     14.78 o 
  16   8   4       15.05        4.33     16.64 o 
  17   8   4       25.32        8.09     18.29 o 
 -17   9   4       74.04       63.12     16.67 o 
 -16   9   4        5.92      -20.05     13.37 o 
 -15   9   4       15.17       10.54     13.23 o 
 -14   9   4       13.10        7.20     11.99 o 
 -13   9   4       31.69       10.20     11.49 o 
 -12   9   4       51.04       63.48     12.75 o 
 -11   9   4      110.06      116.21     16.07 o 
 -10   9   4      531.59      587.65     28.29 o 
  -9   9   4      312.60      342.73     21.39 o 
  -8   9   4       19.29       23.23     15.06 o 
  -7   9   4      470.06      489.76     23.57 o 
  -6   9   4     1319.56     1317.77     42.04 o 
  -5   9   4       67.59       65.24     13.57 o 
  -4   9   4        1.54        1.62     11.34 o 
  -3   9   4     1161.06     1081.62     30.61 o 
  -2   9   4      217.60      240.76     14.27 o 
  -1   9   4      114.14      112.24     18.04 o 
   0   9   4      154.06      135.46     14.34 o 
   1   9   4       79.89       90.97     11.45 o 
   2   9   4        3.65       13.51      9.27 o 
   3   9   4       31.57       13.51      9.65 o 
   4   9   4      320.57      292.22     20.52 o 
   5   9   4       68.36      101.14     12.51 o 
   6   9   4       16.99       13.98     11.64 o 
   7   9   4      331.50      311.56     19.55 o 
   8   9   4       41.90       13.10      8.67 o 
   9   9   4       10.12       13.38     10.16 o 
  10   9   4       38.99       25.90     12.58 o 
  11   9   4       62.56       28.76     15.29 o 
  12   9   4       36.23       54.42     17.11 o 
  13   9   4       13.43        7.10     16.11 o 
  14   9   4       10.48      -13.09     16.99 o 
  15   9   4       17.89       21.88     27.52 o 
 -16  10   4       58.02      104.15     33.58 o 
 -15  10   4       59.07       63.62     19.72 o 
 -14  10   4      113.77      173.01     23.73 o 
 -13  10   4        0.79       -1.82     23.41 o 
 -12  10   4       74.27       85.35     19.89 o 
 -11  10   4      109.01      113.39     17.41 o 
 -10  10   4       34.32       41.81     29.67 o 
  -9  10   4        4.42       12.42     13.50 o 
  -8  10   4        1.03      -11.10     11.68 o 
  -7  10   4       13.71       13.93     12.79 o 
  -6  10   4       36.45       28.80     12.86 o 
  -5  10   4      760.28      800.72     27.45 o 
  -4  10   4        6.51      -17.42     11.61 o 
  -3  10   4      294.31      314.10     19.98 o 
  -2  10   4       91.66      100.60     14.60 o 
  -1  10   4       61.47       86.99     13.93 o 
   0  10   4        8.91       28.24     10.49 o 
   1  10   4        6.76       11.45     10.06 o 
   2  10   4      209.61      171.53     18.38 o 
   3  10   4      183.40      160.14     14.04 o 
   4  10   4       29.65       36.40     12.32 o 
   5  10   4        1.51       -2.37     11.12 o 
   6  10   4       67.59       48.08     16.48 o 
   7  10   4       25.84       15.10     16.00 o 
   8  10   4      117.03      141.26     16.56 o 
   9  10   4       68.10       27.58     13.59 o 
  10  10   4        1.45      -22.07     18.40 o 
  11  10   4      193.22      225.69     23.81 o 
  12  10   4       16.08        7.29     12.18 o 
  13  10   4      186.32      216.07     28.39 o 
  14  10   4      136.80      115.56     41.65 o 
 -13  11   4       13.46       10.31     28.85 o 
 -12  11   4        0.05      -21.60     15.51 o 
 -11  11   4        7.95       45.91     28.55 o 
 -10  11   4      203.49      221.72     24.29 o 
  -9  11   4      274.44      344.52     27.35 o 
  -8  11   4      516.88      575.02     32.87 o 
  -7  11   4       55.50       57.71     18.03 o 
  -6  11   4      145.54      131.06     16.86 o 
  -5  11   4       38.85       17.06     13.29 o 
  -4  11   4        3.42      -12.07     12.39 o 
  -3  11   4      164.04      142.52     16.99 o 
  -2  11   4      213.22      206.61     30.46 o 
  -1  11   4        0.96        9.04     15.74 o 
   0  11   4        0.33       -9.48     12.06 o 
   1  11   4       54.86       70.46     12.64 o 
   2  11   4       96.77      119.29     13.85 o 
   3  11   4       23.19       -5.04     11.42 o 
   4  11   4       41.72       26.26     12.74 o 
   5  11   4       18.05        4.50     11.84 o 
   6  11   4        6.67       23.22     12.95 o 
   7  11   4      369.66      355.18     21.94 o 
   8  11   4      128.15      117.83     22.90 o 
   9  11   4       66.20       67.00     18.25 o 
  10  11   4        1.77        5.68     14.63 o 
  11  11   4       14.05       40.63     18.63 o 
  12  11   4      135.22      169.17     23.77 o 
 -10  12   4      338.48      375.53     30.50 o 
  -9  12   4       43.32       66.08     20.00 o 
  -8  12   4       18.16       54.18     19.32 o 
  -7  12   4        0.30       18.75     15.70 o 
  -6  12   4       31.00        6.55     16.74 o 
  -5  12   4        0.54      -16.06     24.19 o 
  -4  12   4       12.62       27.67     16.58 o 
  -3  12   4       21.35       35.26     21.68 o 
  -2  12   4      214.83      224.17     22.40 o 
  -1  12   4       37.29       51.45     21.94 o 
   0  12   4       11.87        3.44     13.99 o 
   1  12   4      104.14      118.09     19.03 o 
   2  12   4       13.19       11.66     12.88 o 
   3  12   4       63.37       81.55     14.92 o 
   4  12   4       32.73       20.39     12.86 o 
   5  12   4       39.53       32.02     13.84 o 
   6  12   4        0.14      -13.87     12.39 o 
   7  12   4        0.05       -6.65     12.43 o 
   8  12   4        2.16       -9.99     16.77 o 
   9  12   4        0.69      -24.20     16.13 o 
  -6  13   4       11.02       18.40     21.83 o 
  -5  13   4        6.40       14.25     17.42 o 
  -4  13   4      127.27      167.40     23.36 o 
  -3  13   4      112.95      162.56     31.30 o 
  -2  13   4        0.13        0.54     16.64 o 
  -1  13   4       19.66       -2.91     19.80 o 
   0  13   4        1.11      -21.27     31.60 o 
   1  13   4        2.66        1.00     37.73 o 
   2  13   4       82.70       68.78     21.63 o 
   3  13   4      145.83      171.73     26.58 o 
   4  13   4        0.01       -3.30     27.06 o 
 -23   1   5        0.48      -10.05     13.65 o 
 -22   1   5       17.30      -12.38     20.97 o 
 -21   1   5       18.50       15.62     19.10 o 
 -20   1   5       95.27       91.78     15.26 o 
 -19   1   5        2.58      -16.22     10.81 o 
 -18   1   5       43.53       44.45     12.85 o 
 -17   1   5      331.63      293.62     19.94 o 
 -16   1   5        1.68       -7.41     10.05 o 
 -15   1   5       13.28       10.89      8.85 o 
 -14   1   5      194.32      205.68     12.98 o 
 -13   1   5      332.72      349.94     15.36 o 
 -12   1   5      271.70      234.70     12.87 o 
 -11   1   5     1737.05     1717.51     26.98 o 
 -10   1   5      222.33      252.64     10.08 o 
  -9   1   5      165.47      196.56     10.04 o 
  -8   1   5     3224.89     3073.35     54.04 o 
  -7   1   5      511.26      514.27     16.28 o 
  -6   1   5      441.02      439.31     11.31 o 
  -5   1   5      670.25      706.88     13.99 o 
  -4   1   5      129.57      116.24      6.74 o 
  -3   1   5      988.49      970.01     21.28 o 
  -2   1   5      184.35      112.37      7.07 o 
  -1   1   5       28.19       18.87      4.87 o 
   0   1   5      490.70      416.69     10.96 o 
   1   1   5      133.38      188.01      8.72 o 
   2   1   5      810.79      973.29     43.03 o 
   3   1   5       27.01       15.34      5.85 o 
   4   1   5      977.20      925.31     19.81 o 
   5   1   5     1342.42     1337.14     23.68 o 
   6   1   5     1518.15     1501.29     22.69 o 
   7   1   5       58.00       76.45      6.58 o 
   8   1   5      436.63      456.22     12.95 o 
   9   1   5      288.88      339.19     11.85 o 
  10   1   5        3.62        6.53      9.01 o 
  11   1   5      168.08      170.91     12.18 o 
  12   1   5      127.05      145.05     11.71 o 
  13   1   5        0.04        1.05      8.63 o 
  14   1   5       70.32       75.56     10.92 o 
  15   1   5       41.44       30.93     11.92 o 
  16   1   5        6.31        6.78     11.29 o 
  17   1   5       26.37       49.87     12.85 o 
  18   1   5        2.60       19.70     12.34 o 
  19   1   5       19.19       21.28     15.66 o 
  20   1   5       25.56       53.31     14.89 o 
  21   1   5        1.69       -4.16     14.20 o 
 -23   2   5       26.89       62.95     16.38 o 
 -22   2   5       26.37       29.39     21.65 o 
 -21   2   5      143.87      118.93     16.96 o 
 -20   2   5       67.17       59.20     14.65 o 
 -19   2   5        0.58      -15.20     10.75 o 
 -18   2   5      201.74      195.74     17.72 o 
 -17   2   5        7.99       15.03     11.17 o 
 -16   2   5       37.13       28.61      9.66 o 
 -15   2   5       57.21       51.59     10.26 o 
 -14   2   5      104.43      103.54     11.27 o 
 -13   2   5       31.59       16.76      9.20 o 
 -12   2   5      326.20      393.01     17.91 o 
 -11   2   5      400.79      396.94     23.54 o 
 -10   2   5       52.69       71.09      9.06 o 
  -9   2   5     3138.83     3164.54     41.37 o 
  -8   2   5     3324.75     3237.90     45.18 o 
  -7   2   5      579.74      561.68     12.59 o 
  -6   2   5      344.95      358.20     10.40 o 
  -5   2   5      138.83      144.65      9.44 o 
  -4   2   5     1391.03     1341.88     22.27 o 
  -3   2   5      588.44      618.47     13.11 o 
  -2   2   5      840.34      838.98     28.53 o 
  -1   2   5      329.38      324.32     10.40 o 
   0   2   5        0.01        1.19      4.46 o 
   1   2   5      389.42      313.32     11.13 o 
   2   2   5        5.54        8.68      5.94 o 
   3   2   5      627.47      718.98     19.28 o 
   4   2   5      105.54       94.11      7.82 o 
   5   2   5       17.59       41.70      7.02 o 
   6   2   5      124.22      119.45      8.91 o 
   7   2   5       44.93       65.13      8.45 o 
   8   2   5      479.90      479.21     14.90 o 
   9   2   5     2031.04     1915.93     29.20 o 
  10   2   5      594.64      577.95     24.88 o 
  11   2   5       20.97       31.21      9.45 o 
  12   2   5       12.03       27.17      9.74 o 
  13   2   5      101.28      111.77     11.20 o 
  14   2   5      270.61      266.00     15.14 o 
  15   2   5        0.39       12.45      9.97 o 
  16   2   5        5.96        9.88     11.50 o 
  17   2   5        0.89        1.81     11.02 o 
  18   2   5        0.00      -14.41     11.31 o 
  19   2   5      217.55      177.77     23.03 o 
  20   2   5       78.61       79.82     20.47 o 
 -22   3   5        0.02       -2.89     14.42 o 
 -21   3   5       81.61       78.09     15.65 o 
 -20   3   5      120.53      110.70     16.10 o 
 -19   3   5       11.21       12.59     13.48 o 
 -18   3   5       39.40       27.58     13.40 o 
 -17   3   5      174.65      161.13     14.43 o 
 -16   3   5       53.81       48.93     10.79 o 
 -15   3   5       15.97       15.01      9.05 o 
 -14   3   5       66.02       66.80     13.39 o 
 -13   3   5      213.78      242.23     14.08 o 
 -12   3   5      120.28      118.08     11.48 o 
 -11   3   5      261.81      267.07     13.97 o 
 -10   3   5      805.61      729.84     19.82 o 
  -9   3   5       71.18       86.95      9.41 o 
  -8   3   5      419.18      395.92     14.51 o 
  -7   3   5        8.35        8.69      5.15 o 
  -6   3   5      326.58      355.08     11.93 o 
  -5   3   5      748.16      727.84     16.80 o 
  -4   3   5     2006.80     2150.13     29.61 o 
  -3   3   5        5.54       -0.08      3.80 o 
  -2   3   5       65.51       98.06      8.68 o 
  -1   3   5      696.40      786.63     14.74 o 
   0   3   5      502.04      529.19     11.84 o 
   1   3   5      403.36      358.99      9.83 o 
   2   3   5      282.10      270.16     10.71 o 
   3   3   5      259.88      233.56     10.65 o 
   4   3   5       11.74       14.63      5.98 o 
   5   3   5      240.25      313.47     12.13 o 
   6   3   5        0.48       10.28      7.66 o 
   7   3   5      231.90      232.05     11.73 o 
   8   3   5       28.51       28.71      8.34 o 
   9   3   5     2186.76     2050.39     35.18 o 
  10   3   5     1871.39     1756.49     32.45 o 
  11   3   5       10.44       24.95      9.28 o 
  12   3   5      224.41      214.79     13.85 o 
  13   3   5       62.97       60.53     10.37 o 
  14   3   5        1.42        9.65      9.31 o 
  15   3   5        0.03       -3.28     11.40 o 
  16   3   5      124.35       83.91     14.34 o 
  17   3   5        0.32       -0.13     13.55 o 
  18   3   5        0.00      -16.13     13.32 o 
  19   3   5       33.17       53.48     20.55 o 
  20   3   5       79.87      113.24     24.48 o 
 -22   4   5      112.42      104.37     17.60 o 
 -21   4   5       94.18       50.37     15.07 o 
 -20   4   5       46.77       71.84     15.24 o 
 -19   4   5        1.59       -2.65     12.58 o 
 -18   4   5        8.00        8.80     10.50 o 
 -17   4   5       35.15       15.41      9.37 o 
 -16   4   5        7.39       11.25      9.83 o 
 -15   4   5       66.22       99.92     11.98 o 
 -14   4   5      374.62      402.66     18.11 o 
 -13   4   5        0.17       -2.03      9.18 o 
 -12   4   5       29.37       47.75     10.30 o 
 -11   4   5        0.54        5.89      8.90 o 
 -10   4   5        0.00       -7.24      7.94 o 
  -9   4   5        2.72        7.54      7.96 o 
  -8   4   5        0.00        8.27      7.74 o 
  -7   4   5        8.93       19.27      7.72 o 
  -6   4   5        7.78       15.86      5.34 o 
  -5   4   5     1245.97     1320.91     25.33 o 
  -4   4   5       92.07      105.79      7.24 o 
  -3   4   5     4186.26     4351.41     53.62 o 
  -2   4   5      622.79      661.20     18.75 o 
  -1   4   5       54.73       63.03      7.38 o 
   0   4   5      361.99      478.10     11.94 o 
   1   4   5      189.73      199.85      8.39 o 
   2   4   5       60.10       65.09      5.83 o 
   3   4   5       88.88      101.79      6.23 o 
   4   4   5        0.15       -6.72      5.11 o 
   5   4   5      101.13       99.32      7.00 o 
   6   4   5       46.00       47.65      7.73 o 
   7   4   5       21.35       19.92      7.79 o 
   8   4   5     1017.99      883.22     24.84 o 
   9   4   5     3145.46     2939.64     52.54 o 
  10   4   5       47.89       88.12     19.68 o 
  11   4   5      268.74      251.63     16.57 o 
  12   4   5       78.82       88.70     13.21 o 
  13   4   5       11.28       20.43     11.53 o 
  14   4   5        3.78        3.60     11.09 o 
  15   4   5       27.22       27.05     12.16 o 
  16   4   5       59.76       71.32     14.00 o 
  17   4   5       23.38       14.42     22.77 o 
  18   4   5       24.83       15.13     14.34 o 
  19   4   5      101.46      111.78     60.97 o 
  20   4   5      156.54      187.45     28.81 o 
 -21   5   5       17.34       18.43     14.68 o 
 -20   5   5       14.23       13.69     13.11 o 
 -19   5   5        8.78       -7.76      7.81 o 
 -18   5   5       17.45       24.48     11.49 o 
 -17   5   5       58.62       59.06     13.92 o 
 -16   5   5       34.65       35.28     11.58 o 
 -15   5   5        1.06       10.29     12.25 o 
 -14   5   5       30.81       49.66     10.80 o 
 -13   5   5        0.62       -9.77      9.06 o 
 -12   5   5      432.29      472.32     18.88 o 
 -11   5   5      467.39      461.84     18.59 o 
 -10   5   5        4.37       -1.69      9.10 o 
  -9   5   5       44.46       44.35      9.64 o 
  -8   5   5      287.78      310.90     16.06 o 
  -7   5   5     1009.07      964.91     25.29 o 
  -6   5   5      460.30      449.95     22.36 o 
  -5   5   5      258.20      310.81     10.99 o 
  -4   5   5      787.54      834.64     19.81 o 
  -3   5   5      529.35      534.13     14.34 o 
  -2   5   5        0.17        0.27      6.52 o 
  -1   5   5        1.27       -9.87      6.58 o 
   0   5   5      188.02      247.00     11.75 o 
   1   5   5        1.40        1.87      8.39 o 
   2   5   5       93.69      121.47      9.53 o 
   3   5   5       88.29      104.88      9.30 o 
   4   5   5      535.52      589.86     16.60 o 
   5   5   5       99.75       89.30     14.33 o 
   6   5   5       37.93       60.43     13.60 o 
   7   5   5     1235.33     1030.08     27.78 o 
   8   5   5     1333.76     1310.86     31.77 o 
   9   5   5     4220.91     3991.57     67.31 o 
  10   5   5      402.66      366.25     26.31 o 
  11   5   5      614.46      587.31     44.13 o 
  12   5   5        0.37       17.88     14.09 o 
  13   5   5      354.01      375.21     20.56 o 
  14   5   5       19.76       28.92     12.30 o 
  15   5   5        4.69       19.57     12.60 o 
  16   5   5        0.28        5.45     12.17 o 
  17   5   5       57.28       70.39     18.02 o 
  18   5   5        0.08      -21.07     15.41 o 
  19   5   5       47.47       60.06     22.85 o 
 -20   6   5        2.01       19.79     13.01 o 
 -19   6   5       15.74       22.47     12.41 o 
 -18   6   5       14.86      -12.56     14.26 o 
 -17   6   5       19.41       13.75     12.39 o 
 -16   6   5       10.75        1.55     10.62 o 
 -15   6   5       18.13       13.16     17.21 o 
 -14   6   5      232.43      213.56     15.75 o 
 -13   6   5       50.93       49.79     11.06 o 
 -12   6   5      130.87       99.85     12.02 o 
 -11   6   5       54.23       61.44     10.66 o 
 -10   6   5       13.48       -3.66     10.36 o 
  -9   6   5      537.34      587.73     20.06 o 
  -8   6   5      269.44      257.97     14.58 o 
  -7   6   5       24.24       26.34      9.37 o 
  -6   6   5        2.52       -4.45      8.36 o 
  -5   6   5        9.57       10.27      6.52 o 
  -4   6   5       27.66       21.95      6.84 o 
  -3   6   5      203.96      206.42     11.18 o 
  -2   6   5        4.66        5.63      6.52 o 
  -1   6   5      390.62      420.18     21.44 o 
   0   6   5      106.48       92.06      9.92 o 
   1   6   5       11.36       15.28      8.68 o 
   2   6   5      127.38      113.69     11.31 o 
   3   6   5       10.80       12.89      8.29 o 
   4   6   5      639.22      620.23     18.47 o 
   5   6   5      137.70      114.36     13.26 o 
   6   6   5      686.90      603.87     22.19 o 
   7   6   5     1256.36     1223.07     38.55 o 
   8   6   5     1201.02     1051.84     29.37 o 
   9   6   5        2.01       -5.34     10.20 o 
  10   6   5       40.52       29.17     11.91 o 
  11   6   5        1.33       -7.32     11.01 o 
  12   6   5      130.80      119.92     14.47 o 
  13   6   5      122.39      125.37     17.52 o 
  14   6   5       14.59        7.33     12.08 o 
  15   6   5       66.96       72.25     14.90 o 
  16   6   5       16.23       19.53     15.78 o 
  17   6   5       56.28       74.11     19.68 o 
  18   6   5      129.43      149.60     21.84 o 
 -19   7   5      147.47      165.93     17.23 o 
 -18   7   5        8.15       21.67     12.83 o 
 -17   7   5       60.08       44.19     15.23 o 
 -16   7   5      548.06      625.12     25.18 o 
 -15   7   5        0.75       22.23     14.32 o 
 -14   7   5      170.38      160.68     14.64 o 
 -13   7   5      211.62      205.56     15.74 o 
 -12   7   5      152.08      154.18     16.15 o 
 -11   7   5        7.32        8.74     10.36 o 
 -10   7   5       40.48       58.08     10.98 o 
  -9   7   5      723.54      753.47     23.00 o 
  -8   7   5      818.87      797.65     23.00 o 
  -7   7   5      467.76      432.49     18.12 o 
  -6   7   5      674.88      711.65     20.78 o 
  -5   7   5       53.01       71.81     12.80 o 
  -4   7   5      216.91      228.76     12.86 o 
  -3   7   5      528.79      524.36     18.08 o 
  -2   7   5        0.94       -5.37      9.48 o 
  -1   7   5        2.32      -10.67      8.15 o 
   0   7   5        0.82        4.14      7.70 o 
   1   7   5        1.88       -1.10      6.25 o 
   2   7   5        1.26       -3.41      8.43 o 
   3   7   5      185.99      167.15     12.32 o 
   4   7   5       50.16       36.15     11.57 o 
   5   7   5       21.16       12.66     10.94 o 
   6   7   5      151.25      161.42     15.11 o 
   7   7   5      943.36      840.34     31.06 o 
   8   7   5       22.67       20.79     11.08 o 
   9   7   5       77.99       68.02     13.04 o 
  10   7   5        9.07        9.59     11.11 o 
  11   7   5        1.26      -12.74     11.01 o 
  12   7   5       44.64       51.48     13.16 o 
  13   7   5       36.15       29.61     13.11 o 
  14   7   5       34.02       23.89     12.97 o 
  15   7   5       16.23        5.94     15.45 o 
  16   7   5      180.84      254.92     25.34 o 
  17   7   5        1.85       -8.54     18.23 o 
 -18   8   5        2.22        2.83     12.93 o 
 -17   8   5       57.43       96.41     15.05 o 
 -16   8   5       59.86       74.79     16.23 o 
 -15   8   5        2.45        0.58     14.71 o 
 -14   8   5      225.26      232.40     17.46 o 
 -13   8   5      150.68      143.72     14.98 o 
 -12   8   5       17.72        7.98     11.10 o 
 -11   8   5      327.81      339.54     18.59 o 
 -10   8   5       58.86       56.92     11.98 o 
  -9   8   5      122.44      100.89     14.77 o 
  -8   8   5        3.03        4.34     11.81 o 
  -7   8   5       40.44       41.98     12.87 o 
  -6   8   5      242.56      214.70     18.92 o 
  -5   8   5       99.10      105.14     13.94 o 
  -4   8   5        1.55       14.36     11.28 o 
  -3   8   5      189.16      223.59     14.23 o 
  -2   8   5        0.11       -4.73      8.47 o 
  -1   8   5      224.83      231.02     13.83 o 
   0   8   5        0.50        5.63     13.78 o 
   1   8   5      332.41      325.39     19.32 o 
   2   8   5      365.64      350.87     16.18 o 
   3   8   5        3.56       -6.95      6.54 o 
   4   8   5      895.58      758.09     89.88 o 
   5   8   5       42.21       45.79     12.57 o 
   6   8   5      103.17       82.72     13.03 o 
   7   8   5       53.79       35.23     12.06 o 
   8   8   5      478.57      454.06     26.72 o 
   9   8   5        1.19      -10.19     11.14 o 
  10   8   5       32.44       38.35     21.60 o 
  11   8   5       22.96      -12.06     11.72 o 
  12   8   5       33.73       30.96     13.36 o 
  13   8   5        0.53       17.47     15.82 o 
  14   8   5        0.60       -4.27     14.65 o 
  15   8   5        9.20       -9.18     16.78 o 
  16   8   5        2.66       18.48     17.92 o 
 -17   9   5       20.94       38.64     14.40 o 
 -16   9   5        3.08        0.13     14.07 o 
 -15   9   5        8.01       34.43     15.48 o 
 -14   9   5        0.92      -12.23     13.63 o 
 -13   9   5        2.19        0.75     13.66 o 
 -12   9   5       30.00       23.70     13.88 o 
 -11   9   5       13.27       19.09     13.53 o 
 -10   9   5        7.69        6.35     13.19 o 
  -9   9   5      147.81      142.40     16.92 o 
  -8   9   5      957.34      944.98     35.96 o 
  -7   9   5       20.58       24.55     12.77 o 
  -6   9   5       54.86       60.60     13.69 o 
  -5   9   5      337.04      308.90     19.90 o 
  -4   9   5       12.12       -0.11     11.78 o 
  -3   9   5        5.65        4.77     11.67 o 
  -2   9   5        1.22       16.33     11.32 o 
  -1   9   5      123.51      104.76     11.71 o 
   0   9   5      280.32      313.31     16.39 o 
   1   9   5      869.17      788.62     27.54 o 
   2   9   5       76.58       61.56     15.12 o 
   3   9   5       88.85       63.79     13.18 o 
   4   9   5       72.52       42.06     12.07 o 
   5   9   5      152.89      127.71     21.87 o 
   6   9   5        5.68        3.12      9.73 o 
   7   9   5      221.49      212.93     37.90 o 
   8   9   5       41.43       40.31     12.61 o 
   9   9   5        0.72       -5.29      7.83 o 
  10   9   5      553.46      599.00     26.07 o 
  11   9   5        2.98       15.85     13.06 o 
  12   9   5       55.88       25.32     14.24 o 
  13   9   5       24.51        2.07     20.79 o 
  14   9   5       58.11       38.26     18.33 o 
 -15  10   5      102.22      131.44     23.66 o 
 -14  10   5        0.84      -18.61     32.03 o 
 -13  10   5        2.82       10.94     15.17 o 
 -12  10   5      107.04      117.36     18.04 o 
 -11  10   5      225.56      244.84     21.19 o 
 -10  10   5       86.54      125.54     21.38 o 
  -9  10   5       28.71       27.37     13.88 o 
  -8  10   5      108.22      112.46     16.87 o 
  -7  10   5      208.54      240.33     19.49 o 
  -6  10   5       93.89      124.01     16.11 o 
  -5  10   5        6.25      -10.25     12.12 o 
  -4  10   5       31.80       24.90     13.46 o 
  -3  10   5        6.94       25.58     12.91 o 
  -2  10   5      153.26      113.96     15.07 o 
  -1  10   5       19.75       35.74     13.53 o 
   0  10   5      264.93      237.14     22.85 o 
   1  10   5      163.74      150.88     15.26 o 
   2  10   5       17.24       46.91     12.95 o 
   3  10   5      125.39      128.64     15.06 o 
   4  10   5       83.72       59.75     17.02 o 
   5  10   5        1.66      -20.77     13.85 o 
   6  10   5       20.42       25.93     19.00 o 
   7  10   5        2.04        7.75     13.12 o 
   8  10   5       73.83       55.26     15.32 o 
   9  10   5       10.75        2.99     13.13 o 
  10  10   5        6.10       -1.65     10.94 o 
  11  10   5        2.46       10.00     16.41 o 
  12  10   5        3.72        5.79     17.78 o 
  13  10   5       37.01      100.34     20.75 o 
 -12  11   5       58.86       49.24     18.89 o 
 -11  11   5       59.51       62.66     19.77 o 
 -10  11   5       49.19       52.51     18.69 o 
  -9  11   5        6.23       26.44     17.25 o 
  -8  11   5      284.19      332.61     25.74 o 
  -7  11   5       21.62       28.26     14.78 o 
  -6  11   5      215.66      199.64     19.21 o 
  -5  11   5       70.00       68.41     15.91 o 
  -4  11   5        1.53        5.58     13.56 o 
  -3  11   5        2.65        1.38     12.99 o 
  -2  11   5       23.68       13.75     14.23 o 
  -1  11   5       14.91       28.78     17.89 o 
   0  11   5       95.61       70.24     15.98 o 
   1  11   5       18.34       14.33     13.62 o 
   2  11   5       30.02       14.99     12.06 o 
   3  11   5      174.50      134.72     16.07 o 
   4  11   5       18.27       43.73     13.04 o 
   5  11   5       48.11       47.58     13.94 o 
   6  11   5       42.19       49.80     14.32 o 
   7  11   5        3.17        3.94     11.98 o 
   8  11   5       77.07       69.81     19.00 o 
   9  11   5       58.98       55.64     18.55 o 
  10  11   5      165.10      162.71     21.03 o 
  -9  12   5      102.72      109.00     21.05 o 
  -8  12   5      106.04      141.64     22.60 o 
  -7  12   5        1.74       16.05     17.53 o 
  -6  12   5      740.47      740.58     36.14 o 
  -5  12   5       27.10       32.06     16.97 o 
  -4  12   5       18.21       20.05     14.89 o 
  -3  12   5       14.00      -18.83     14.18 o 
  -2  12   5      494.85      565.38     32.44 o 
  -1  12   5      111.11      116.85     27.67 o 
   0  12   5      151.88      119.58     20.08 o 
   1  12   5       58.42       72.65     22.36 o 
   2  12   5       78.12       81.35     24.55 o 
   3  12   5        5.22       -0.04     12.79 o 
   4  12   5        5.48       -3.21     16.39 o 
   5  12   5        1.37        7.29     16.19 o 
   6  12   5        4.06        3.73     13.14 o 
   7  12   5       36.98       58.91     17.83 o 
  -1  13   5      224.93      242.82     30.18 o 
 -22   0   6        0.08       10.66     31.84 o 
 -21   0   6      101.08       85.54     23.43 o 
 -20   0   6        7.10        9.72     29.35 o 
 -19   0   6      148.34      139.72     23.20 o 
 -18   0   6       77.13       41.53     17.09 o 
 -17   0   6       44.27       53.59     17.95 o 
 -16   0   6      209.82      180.04     23.20 o 
 -15   0   6      225.76      207.49     23.62 o 
 -14   0   6      161.66      150.20     20.39 o 
 -13   0   6        3.69        1.75     13.79 o 
 -12   0   6      115.07      136.94     15.12 o 
 -11   0   6       10.63       -6.79      8.97 o 
 -10   0   6        0.01       -2.61      8.78 o 
  -9   0   6       82.24       82.43     10.65 o 
  -8   0   6       31.42       11.59     17.41 o 
  -7   0   6      223.67      273.42     17.01 o 
  -6   0   6      448.16      452.14     17.58 o 
  -5   0   6      713.46      724.11     32.86 o 
  -4   0   6       88.66       83.50     11.79 o 
  -3   0   6        0.40       -4.36      7.38 o 
  -2   0   6      451.78      483.29     19.93 o 
  -1   0   6       88.16      108.60      9.54 o 
   0   0   6     5079.60     5649.00     94.36 o 
   1   0   6     3596.80     3749.91     65.38 o 
   2   0   6        7.98        6.67      6.18 o 
   3   0   6      670.21      715.57     19.30 o 
   4   0   6        0.20        0.33      7.37 o 
   5   0   6       18.68       60.26     14.36 o 
   6   0   6     1009.37     1009.92     39.99 o 
   7   0   6       93.68       84.19     14.26 o 
   8   0   6       81.57       92.95     17.47 o 
   9   0   6      935.52      853.16     34.90 o 
  10   0   6        0.38      -19.66     13.78 o 
  11   0   6      102.49      134.42     20.05 o 
  12   0   6      236.87      140.80     19.72 o 
  13   0   6       82.95       71.26     30.34 o 
  14   0   6     1163.35      997.06     41.05 o 
  15   0   6      243.28      243.24     26.65 o 
  16   0   6        4.35       32.00     17.35 o 
  17   0   6       65.29       42.28     18.72 o 
  18   0   6       23.88       54.50     24.95 o 
  19   0   6       14.51       16.73     19.64 o 
  20   0   6       15.26       -6.55     18.39 o 
 -22   1   6      142.03      153.62     26.76 o 
 -21   1   6       45.59       44.36     15.02 o 
 -20   1   6       12.34       16.55     13.23 o 
 -19   1   6       10.81        7.91     11.99 o 
 -18   1   6      282.64      255.43     35.49 o 
 -17   1   6        1.79        4.68     10.91 o 
 -16   1   6      125.86      113.17     14.23 o 
 -15   1   6       41.71       55.36     12.06 o 
 -14   1   6       27.78       10.56     10.84 o 
 -13   1   6        3.21       -9.79      8.33 o 
 -12   1   6     3034.66     3074.27     48.57 o 
 -11   1   6     1437.14     1436.70     28.21 o 
 -10   1   6      449.78      428.60     14.17 o 
  -9   1   6      943.61      948.39     22.34 o 
  -8   1   6       91.27       94.99      7.60 o 
  -7   1   6       57.11       77.20      8.30 o 
  -6   1   6      283.34      333.28     10.85 o 
  -5   1   6      126.60      125.06      7.60 o 
  -4   1   6      155.80      178.05      8.85 o 
  -3   1   6       27.01       37.24      6.38 o 
  -2   1   6     1147.06     1186.56     19.42 o 
  -1   1   6      172.84      183.42      8.06 o 
   0   1   6      421.60      451.44     12.05 o 
   1   1   6     2811.01     2959.40     42.26 o 
   2   1   6      167.86      151.26      9.01 o 
   3   1   6      153.15      144.73     10.16 o 
   4   1   6      488.65      494.11     16.99 o 
   5   1   6        2.54       -7.83      6.74 o 
   6   1   6       18.94        9.27      7.28 o 
   7   1   6       85.07       74.77      8.98 o 
   8   1   6      343.13      329.17     14.33 o 
   9   1   6       18.64        4.33     13.97 o 
  10   1   6      124.44      145.76     16.97 o 
  11   1   6       65.06       88.60     12.79 o 
  12   1   6      128.31      128.34     13.76 o 
  13   1   6      143.88      191.98     15.49 o 
  14   1   6        7.17       -1.06     10.45 o 
  15   1   6       49.13       49.43     12.65 o 
  16   1   6        0.25       14.88     12.06 o 
  17   1   6        1.96       19.81     12.81 o 
  18   1   6       35.07       56.82     14.40 o 
  19   1   6        9.74      -10.77     15.06 o 
  20   1   6      154.94      175.73     22.07 o 
 -22   2   6        3.32       13.58     16.47 o 
 -21   2   6        5.23        0.54     15.17 o 
 -20   2   6       55.50       48.45     14.13 o 
 -19   2   6       29.05       28.64     12.91 o 
 -18   2   6       22.15       13.36     12.37 o 
 -17   2   6      544.19      508.38     24.68 o 
 -16   2   6      321.15      303.91     24.95 o 
 -15   2   6        0.67        9.16      8.73 o 
 -14   2   6      144.71      141.01     12.20 o 
 -13   2   6      441.58      440.69     26.40 o 
 -12   2   6     1855.43     1924.87     35.44 o 
 -11   2   6        8.92       14.13      8.48 o 
 -10   2   6      498.95      458.56     18.26 o 
  -9   2   6     2090.87     2076.82     30.81 o 
  -8   2   6      211.97      233.30      9.92 o 
  -7   2   6       38.45       45.71      6.49 o 
  -6   2   6       20.52       26.46      6.10 o 
  -5   2   6      627.89      663.47     15.43 o 
  -4   2   6      862.49      860.60     25.45 o 
  -3   2   6       74.99       68.80      6.53 o 
  -2   2   6      290.53      318.23     10.44 o 
  -1   2   6       90.97      140.98      9.39 o 
   0   2   6      869.55      972.63     18.47 o 
   1   2   6      205.80      213.27     10.26 o 
   2   2   6      250.58      251.15     11.14 o 
   3   2   6      292.30      348.14     12.72 o 
   4   2   6       53.10       28.10      9.89 o 
   5   2   6        7.11       -2.28      7.28 o 
   6   2   6       76.88       38.97      8.21 o 
   7   2   6       12.23        9.55      8.16 o 
   8   2   6      935.75      843.15     21.25 o 
   9   2   6       57.50       86.39     10.49 o 
  10   2   6      129.65      103.56     10.92 o 
  11   2   6      143.17      153.28     12.20 o 
  12   2   6       91.29       59.81     11.80 o 
  13   2   6      248.65      230.97     16.74 o 
  14   2   6        5.35       13.00     11.31 o 
  15   2   6       34.79       50.78     14.89 o 
  16   2   6        0.56       18.89     23.33 o 
  17   2   6        4.58      -20.14     13.42 o 
  18   2   6       34.34       32.36     15.83 o 
  19   2   6       13.80       48.29     17.15 o 
 -22   3   6       39.79       36.63     14.70 o 
 -21   3   6       75.95       99.91     16.93 o 
 -20   3   6       10.08        9.95     14.54 o 
 -19   3   6        0.12       -8.39     14.75 o 
 -18   3   6       12.31       -6.41     11.63 o 
 -17   3   6        2.21       -3.00     11.33 o 
 -16   3   6       71.66       66.82     12.92 o 
 -15   3   6        1.14       -5.65     11.41 o 
 -14   3   6      197.16      208.90     22.69 o 
 -13   3   6      125.86      124.60     12.39 o 
 -12   3   6      805.93      850.02     22.81 o 
 -11   3   6       55.90       79.95     10.67 o 
 -10   3   6       49.08       31.92      9.99 o 
  -9   3   6       13.23        3.19      5.63 o 
  -8   3   6       38.85       45.48      8.65 o 
  -7   3   6       55.15       54.13      7.64 o 
  -6   3   6      450.74      467.52     13.72 o 
  -5   3   6       86.42       94.86      7.44 o 
  -4   3   6      274.73      252.78      9.94 o 
  -3   3   6       25.98       30.62      8.91 o 
  -2   3   6      552.12      544.48     14.38 o 
  -1   3   6      345.27      388.17     11.39 o 
   0   3   6      406.42      420.50     11.51 o 
   1   3   6        2.18       17.11      6.62 o 
   2   3   6      175.50      158.85      9.72 o 
   3   3   6      221.97      251.19     11.68 o 
   4   3   6      161.40      175.02     10.52 o 
   5   3   6      554.78      543.69     21.09 o 
   6   3   6      304.47      308.00     15.53 o 
   7   3   6     4216.07     4013.81     57.76 o 
   8   3   6      114.90      122.04     10.97 o 
   9   3   6        2.50        7.38      8.76 o 
  10   3   6     1656.77     1799.17     33.21 o 
  11   3   6        3.87        8.06      9.97 o 
  12   3   6      512.60      513.87     22.30 o 
  13   3   6      204.38      204.92     22.15 o 
  14   3   6       69.83      109.39     21.71 o 
  15   3   6       77.09       84.70     15.99 o 
  16   3   6       24.70       46.15     21.82 o 
  17   3   6      129.29      154.37     19.19 o 
  18   3   6        0.51      -10.40     13.47 o 
  19   3   6       64.82       92.32     18.58 o 
 -21   4   6        0.22        0.10     14.21 o 
 -20   4   6       18.00        1.73     13.11 o 
 -19   4   6       34.02       34.76     12.48 o 
 -18   4   6       83.00       86.88     18.08 o 
 -17   4   6        1.03        5.34     10.55 o 
 -16   4   6       40.74       35.24     12.61 o 
 -15   4   6       30.05       16.06     10.33 o 
 -14   4   6        0.14        7.46      9.35 o 
 -13   4   6      308.49      268.34     15.46 o 
 -12   4   6      140.93      122.27     12.09 o 
 -11   4   6        2.41        7.11     11.21 o 
 -10   4   6      142.80      150.57     12.07 o 
  -9   4   6      719.91      737.75     20.55 o 
  -8   4   6       14.83        7.40      7.93 o 
  -7   4   6        0.37        1.84      7.40 o 
  -6   4   6      427.53      447.67     14.22 o 
  -5   4   6      840.59      830.48     18.61 o 
  -4   4   6     1474.01     1497.14     26.49 o 
  -3   4   6        0.26        2.45      5.93 o 
  -2   4   6      242.05      297.45     12.35 o 
  -1   4   6      118.78      113.82      7.81 o 
   0   4   6       60.23       70.57      7.00 o 
   1   4   6       45.35       55.63      7.19 o 
   2   4   6      175.76      184.22     10.37 o 
   3   4   6        5.58       10.98      7.04 o 
   4   4   6      195.50      164.82     13.02 o 
   5   4   6      200.11      193.62     14.13 o 
   6   4   6      510.64      456.33     19.52 o 
   7   4   6      117.60       96.78     12.88 o 
   8   4   6     1286.52     1273.18     31.41 o 
   9   4   6      422.91      413.76     20.02 o 
  10   4   6        8.60       12.81     10.78 o 
  11   4   6        0.16        5.48     10.52 o 
  12   4   6       68.13       71.90     12.64 o 
  13   4   6      309.83      319.89     19.40 o 
  14   4   6        0.08       -2.90     18.06 o 
  15   4   6       95.00      110.08     18.01 o 
  16   4   6       90.93       99.67     17.40 o 
  17   4   6      152.09      193.77     20.86 o 
  18   4   6      106.45      107.89     21.37 o 
  19   4   6        2.85       -9.88     14.58 o 
 -21   5   6       18.79       29.77     10.81 o 
 -20   5   6        9.00       26.71     17.24 o 
 -19   5   6        1.99       -0.53     13.54 o 
 -18   5   6        4.66       15.12     13.67 o 
 -17   5   6       14.75        7.60     11.87 o 
 -16   5   6        5.36       14.43     18.21 o 
 -15   5   6        0.12        0.58     10.19 o 
 -14   5   6        8.48       12.17     10.27 o 
 -13   5   6       60.67       68.86     11.42 o 
 -12   5   6      141.36      155.26     13.04 o 
 -11   5   6       22.31        8.75      9.35 o 
 -10   5   6       66.86       78.32     11.15 o 
  -9   5   6       58.19       62.64     12.07 o 
  -8   5   6      220.80      223.53     18.07 o 
  -7   5   6      621.83      725.46     20.79 o 
  -6   5   6       39.74       34.85     13.12 o 
  -5   5   6        3.17        1.81      6.83 o 
  -4   5   6      672.46      732.89     16.56 o 
  -3   5   6      339.89      316.72     15.76 o 
  -2   5   6      431.33      463.68     23.78 o 
  -1   5   6      278.22      313.36     13.34 o 
   0   5   6      403.24      406.68     14.82 o 
   1   5   6        2.59       10.80      7.58 o 
   2   5   6       21.62       34.02     10.08 o 
   3   5   6      642.85      575.87     21.14 o 
   4   5   6        4.82       19.45     10.65 o 
   5   5   6      269.27      288.90     19.67 o 
   6   5   6     2397.97     2330.20     69.48 o 
   7   5   6       92.13       82.17     12.40 o 
   8   5   6      226.81      207.09     15.85 o 
   9   5   6       11.38        4.48     10.95 o 
  10   5   6      127.35      116.28     13.98 o 
  11   5   6      369.85      358.25     39.64 o 
  12   5   6      146.27      122.63     21.66 o 
  13   5   6       37.58       30.27     12.58 o 
  14   5   6       13.93       10.95     12.22 o 
  15   5   6        2.55       10.90     12.78 o 
  16   5   6        5.90       -3.89     13.84 o 
  17   5   6        2.85        9.80     17.68 o 
  18   5   6      116.80      148.26     31.56 o 
 -20   6   6       37.91       56.13     16.33 o 
 -19   6   6       10.10       -0.19     13.89 o 
 -18   6   6      170.50      150.64     17.38 o 
 -17   6   6       15.22       24.29     12.16 o 
 -16   6   6      366.13      423.03     21.17 o 
 -15   6   6       16.17       19.82     11.63 o 
 -14   6   6      235.08      266.50     16.77 o 
 -13   6   6       12.81       -9.66      9.87 o 
 -12   6   6        9.71        3.67      9.81 o 
 -11   6   6        3.55        1.26     10.62 o 
 -10   6   6       34.06       32.14     10.36 o 
  -9   6   6       63.43       55.35     15.72 o 
  -8   6   6       71.27       43.80     13.61 o 
  -7   6   6       42.04       48.60      9.75 o 
  -6   6   6        6.48       11.87      9.15 o 
  -5   6   6        1.94       -0.17      8.14 o 
  -4   6   6       67.05       54.48     12.13 o 
  -3   6   6       41.10       43.24      8.92 o 
  -2   6   6        2.20       16.95      8.46 o 
  -1   6   6       24.76       18.64      9.77 o 
   0   6   6        4.78       12.62      8.38 o 
   1   6   6      872.11      789.21     24.23 o 
   2   6   6      384.02      358.49     18.08 o 
   3   6   6       68.10       74.91     11.97 o 
   4   6   6       51.50       58.75     12.15 o 
   5   6   6     3539.64     3291.80     58.57 o 
   6   6   6      364.32      385.98     19.88 o 
   7   6   6      581.83      528.98     25.90 o 
   8   6   6      855.58      812.52     26.37 o 
   9   6   6      133.99      129.07     14.70 o 
  10   6   6       39.79       53.99     13.94 o 
  11   6   6       11.32       21.77     12.24 o 
  12   6   6      292.55      267.83     18.93 o 
  13   6   6       45.86       47.98     14.02 o 
  14   6   6      156.56      147.50     17.24 o 
  15   6   6      343.26      328.46     22.04 o 
  16   6   6      102.20      106.51     19.01 o 
  17   6   6       25.64       38.12     16.91 o 
 -19   7   6       49.86       62.12     14.74 o 
 -18   7   6        8.10        7.63     12.85 o 
 -17   7   6       33.98       31.75     12.83 o 
 -16   7   6      340.87      327.89     19.94 o 
 -15   7   6      264.25      275.56     18.28 o 
 -14   7   6      376.72      400.98     23.87 o 
 -13   7   6      138.13      150.73     16.51 o 
 -12   7   6       66.11       75.23     12.93 o 
 -11   7   6      463.30      444.71     19.98 o 
 -10   7   6      482.41      424.81     19.54 o 
  -9   7   6      435.21      487.34     19.98 o 
  -8   7   6      142.08      167.30     15.71 o 
  -7   7   6      863.63      815.75     26.85 o 
  -6   7   6        0.12       -6.90     10.91 o 
  -5   7   6      263.98      298.61     21.26 o 
  -4   7   6       18.61        3.38      8.81 o 
  -3   7   6        5.69       -2.61     12.57 o 
  -2   7   6       48.23       45.57      8.59 o 
  -1   7   6        0.13        8.96      9.16 o 
   0   7   6       13.82       22.37     10.50 o 
   1   7   6      228.74      213.13     15.70 o 
   2   7   6       50.05       67.31     12.28 o 
   3   7   6       46.74       48.94     11.79 o 
   4   7   6       17.78        6.03     10.70 o 
   5   7   6       13.79        9.33     10.37 o 
   6   7   6       17.29       31.80     11.68 o 
   7   7   6      103.16      106.01     16.38 o 
   8   7   6       50.83       45.22     15.15 o 
   9   7   6       21.34       23.26     12.32 o 
  10   7   6       29.14       42.48     12.61 o 
  11   7   6       90.94      108.43     20.99 o 
  12   7   6        7.07       -5.59     12.80 o 
  13   7   6      169.93      191.61     18.15 o 
  14   7   6       75.76       81.54     15.07 o 
  15   7   6       35.31       56.64     15.31 o 
  16   7   6       28.30       60.40     30.69 o 
 -17   8   6       52.57       53.97     15.91 o 
 -16   8   6      112.48      127.51     16.09 o 
 -15   8   6        9.16       -0.03     12.14 o 
 -14   8   6      708.15      741.26     27.30 o 
 -13   8   6       89.49      101.06     14.07 o 
 -12   8   6      130.14      110.42     16.68 o 
 -11   8   6      321.95      357.17     22.60 o 
 -10   8   6      264.25      272.98     20.14 o 
  -9   8   6      204.17      217.64     29.15 o 
  -8   8   6       79.57       88.22     14.62 o 
  -7   8   6       96.98       97.54     15.05 o 
  -6   8   6      191.05      219.39     17.81 o 
  -5   8   6      147.40      129.37     15.37 o 
  -4   8   6      154.59      150.81     15.44 o 
  -3   8   6      275.13      299.08     18.72 o 
  -2   8   6       64.29       88.86     11.06 o 
  -1   8   6      107.91       93.96     13.49 o 
   0   8   6        9.77        2.27     10.68 o 
   1   8   6        2.70        3.58      9.70 o 
   2   8   6        1.89       15.22     10.57 o 
   3   8   6        1.12        8.55     10.74 o 
   4   8   6       41.20       29.20     11.71 o 
   5   8   6      292.34      239.98     22.67 o 
   6   8   6        5.21       17.08     22.47 o 
   7   8   6        0.60        8.88     12.26 o 
   8   8   6        2.33       -0.46     23.23 o 
   9   8   6       45.57       30.32     10.18 o 
  10   8   6        0.24       25.97     13.01 o 
  11   8   6        1.97        5.30     12.39 o 
  12   8   6        4.05       -0.67     17.71 o 
  13   8   6       76.43       57.42     14.93 o 
  14   8   6      144.41      169.47     19.03 o 
  15   8   6        1.13      -13.65     17.15 o 
 -16   9   6       26.26       63.75     17.53 o 
 -15   9   6       21.74       -3.66     19.18 o 
 -14   9   6        9.64       13.75     15.42 o 
 -13   9   6        1.26      -10.44     13.82 o 
 -12   9   6        0.32        2.66     14.08 o 
 -11   9   6       54.21       54.95     16.19 o 
 -10   9   6       34.07       39.66     14.75 o 
  -9   9   6        0.46       18.20     14.35 o 
  -8   9   6       67.85       44.97     14.64 o 
  -7   9   6        5.17        1.57     15.89 o 
  -6   9   6        0.39        6.06     12.74 o 
  -5   9   6       73.11       56.88     18.12 o 
  -4   9   6       33.22       16.45     11.60 o 
  -3   9   6       68.66       47.24     15.84 o 
  -2   9   6      315.12      280.03     23.26 o 
  -1   9   6        2.14      -14.21     13.03 o 
   0   9   6        0.00       -1.56     10.17 o 
   1   9   6       27.80       23.24     13.05 o 
   2   9   6      167.27      156.83     17.28 o 
   3   9   6        5.62      -12.31      8.21 o 
   4   9   6       78.80      110.78     13.78 o 
   5   9   6        1.04       -6.64     19.98 o 
   6   9   6        2.07      -15.28     11.29 o 
   7   9   6        0.03       -0.37     11.45 o 
   8   9   6       39.44       43.82     13.83 o 
   9   9   6      166.42      194.59     18.15 o 
  10   9   6       35.71       60.43     14.75 o 
  11   9   6       57.82       54.21     19.14 o 
  12   9   6       23.48       23.50     24.10 o 
  13   9   6       17.26       31.12     15.34 o 
 -14  10   6      113.55      109.59     26.59 o 
 -13  10   6      174.27      177.07     21.02 o 
 -12  10   6       82.25       83.83     17.31 o 
 -11  10   6       55.40       87.51     29.88 o 
 -10  10   6      284.36      280.05     22.14 o 
  -9  10   6        2.24       -3.35     13.40 o 
  -8  10   6      193.05      207.56     19.71 o 
  -7  10   6      345.72      383.84     29.88 o 
  -6  10   6      161.83      182.14     28.26 o 
  -5  10   6      316.42      310.15     21.65 o 
  -4  10   6      100.69      118.67     18.80 o 
  -3  10   6       64.12      116.18     18.61 o 
  -2  10   6        2.39       -8.24     13.69 o 
  -1  10   6       76.00       52.02     19.22 o 
   0  10   6       21.18       18.13     14.66 o 
   1  10   6      250.63      279.95     19.19 o 
   2  10   6      111.17      105.82     18.20 o 
   3  10   6      249.09      222.24     21.35 o 
   4  10   6       45.66       15.77     15.99 o 
   5  10   6        0.02      -10.87     11.09 o 
   6  10   6       48.37       38.17     16.74 o 
   7  10   6       83.34       65.43     20.23 o 
   8  10   6       10.72        7.19     13.95 o 
   9  10   6       37.14        2.02     13.68 o 
  10  10   6       93.66      107.39     20.02 o 
  11  10   6       60.79       60.66     16.37 o 
 -11  11   6       47.01       52.26     16.22 o 
 -10  11   6        2.01        4.45     15.52 o 
  -9  11   6      181.77      133.57     19.09 o 
  -8  11   6        0.42       -5.68     13.57 o 
  -7  11   6       87.43       65.01     16.59 o 
  -6  11   6       47.21       46.16     15.44 o 
  -5  11   6       24.96       13.72     17.96 o 
  -4  11   6       28.67       51.60     16.92 o 
  -3  11   6        0.27       -6.96     14.94 o 
  -2  11   6       11.28        9.29     17.55 o 
  -1  11   6      133.16       77.03     24.07 o 
   0  11   6        4.88       20.35     20.44 o 
   1  11   6      264.83      286.61     51.22 o 
   2  11   6        1.75       12.80     14.82 o 
   3  11   6       74.69       94.02     15.14 o 
   4  11   6       33.42       35.28     13.69 o 
   5  11   6      161.78      171.48     17.71 o 
   6  11   6      297.92      253.16     36.91 o 
   7  11   6        0.82      -11.42     11.21 o 
   8  11   6       95.71      115.69     18.31 o 
   9  11   6        0.26      -14.80     11.29 o 
  -7  12   6        2.82       -4.37     19.44 o 
  -6  12   6       20.37      -11.71     22.24 o 
  -5  12   6       83.41      100.98     20.25 o 
  -4  12   6       33.92       36.93     17.75 o 
  -3  12   6        8.91        7.91     17.30 o 
  -2  12   6        3.46        8.68     16.81 o 
  -1  12   6        1.45       20.76     15.72 o 
   0  12   6       46.62        5.81     22.69 o 
   1  12   6        7.08       24.14     16.89 o 
   2  12   6        0.55       10.87     16.46 o 
   3  12   6       68.38       94.58     35.13 o 
   4  12   6        4.85       10.79     13.37 o 
   5  12   6        2.68       -1.22     13.16 o 
 -22   1   7       28.33       31.50     15.04 o 
 -21   1   7        0.43      -18.90     12.60 o 
 -20   1   7        0.77      -12.43     12.47 o 
 -19   1   7        4.59       22.99     13.22 o 
 -18   1   7        0.74       -6.65     12.13 o 
 -17   1   7       15.36       19.36     12.06 o 
 -16   1   7      196.85      174.87     19.01 o 
 -15   1   7        0.89        2.88     10.73 o 
 -14   1   7       51.09       51.21     11.81 o 
 -13   1   7     1182.42     1109.21     30.17 o 
 -12   1   7      697.29      644.66     27.80 o 
 -11   1   7       53.71       52.27      9.42 o 
 -10   1   7      286.64      258.31     13.69 o 
  -9   1   7        5.62       -4.21      7.87 o 
  -8   1   7      251.90      259.95     11.89 o 
  -7   1   7        2.64        4.58      8.64 o 
  -6   1   7       36.53       43.08      6.87 o 
  -5   1   7        3.19       -5.59      6.03 o 
  -4   1   7       62.06       61.66      7.86 o 
  -3   1   7      281.85      251.21     10.23 o 
  -2   1   7      671.05      680.61     14.87 o 
  -1   1   7        0.93       -2.00      7.21 o 
   0   1   7      116.39      139.43      7.71 o 
   1   1   7     1176.58     1212.56     25.78 o 
   2   1   7      386.80      369.07     13.75 o 
   3   1   7      379.19      392.26     22.10 o 
   4   1   7        4.70        4.68      7.15 o 
   5   1   7     1140.48     1150.00     23.71 o 
   6   1   7       49.54       75.46     11.73 o 
   7   1   7       65.27       77.45     11.88 o 
   8   1   7      112.91       79.47     12.73 o 
   9   1   7        9.12       -1.63      9.88 o 
  10   1   7      226.53      231.01     16.00 o 
  11   1   7        3.70      -15.50     10.34 o 
  12   1   7      154.73      165.52     20.61 o 
  13   1   7      105.67       88.88     21.85 o 
  14   1   7       25.21       35.63     12.84 o 
  15   1   7        2.03        8.60     13.09 o 
  16   1   7       50.22       55.28     13.76 o 
  17   1   7       10.03       16.77     17.46 o 
  18   1   7       10.68       18.05     15.93 o 
 -21   2   7       69.61       91.29     16.84 o 
 -20   2   7       33.82       37.35     14.34 o 
 -19   2   7       25.17       44.38     14.17 o 
 -18   2   7      122.55      135.78     16.12 o 
 -17   2   7      147.41      126.07     15.58 o 
 -16   2   7      105.12       73.73     13.61 o 
 -15   2   7      115.53       83.21     19.91 o 
 -14   2   7       22.60       18.23      9.75 o 
 -13   2   7      457.31      458.86     18.53 o 
 -12   2   7      695.01      683.08     20.50 o 
 -11   2   7     1692.01     1718.99     36.43 o 
 -10   2   7      393.78      395.81     16.39 o 
  -9   2   7      122.16      135.03     11.15 o 
  -8   2   7        2.55        8.97      7.29 o 
  -7   2   7      325.27      345.30     12.32 o 
  -6   2   7      433.22      448.46     14.07 o 
  -5   2   7      107.41      116.06      8.74 o 
  -4   2   7       51.86       36.69      6.94 o 
  -3   2   7        4.19       -0.43      6.11 o 
  -2   2   7        0.35        3.49      5.86 o 
  -1   2   7      245.84      252.08     15.30 o 
   0   2   7     1355.07     1354.81     21.62 o 
   1   2   7      542.84      552.25     16.13 o 
   2   2   7      184.59      178.89     10.80 o 
   3   2   7      182.87      181.48     10.96 o 
   4   2   7        0.13        9.42      5.53 o 
   5   2   7       71.37       85.60      9.57 o 
   6   2   7       38.26       46.29      9.42 o 
   7   2   7       54.31       54.41      9.84 o 
   8   2   7       26.83        5.40     10.41 o 
   9   2   7       10.44        6.35     10.44 o 
  10   2   7        6.39      -12.29      9.72 o 
  11   2   7      254.98      229.11     16.49 o 
  12   2   7        5.53       -0.35     10.49 o 
  13   2   7        0.46        4.73     13.45 o 
  14   2   7       89.14       74.55     15.92 o 
  15   2   7        4.74       28.08     14.69 o 
  16   2   7        5.54        9.16     14.39 o 
  17   2   7      138.31      175.09     20.68 o 
  18   2   7      125.27      167.46     21.59 o 
 -21   3   7       22.20       25.77     16.33 o 
 -20   3   7        0.05      -19.36     13.05 o 
 -19   3   7        0.09        6.30     13.06 o 
 -18   3   7       44.29       47.69     15.43 o 
 -17   3   7        8.76        1.64     11.44 o 
 -16   3   7       53.02       63.88     13.75 o 
 -15   3   7        5.33        3.14      9.55 o 
 -14   3   7        0.05       -2.71      9.24 o 
 -13   3   7      813.29      735.32     21.83 o 
 -12   3   7      269.69      261.97     14.88 o 
 -11   3   7      597.37      641.05     24.03 o 
 -10   3   7       11.44        9.45      9.33 o 
  -9   3   7     1084.86     1113.46     25.34 o 
  -8   3   7        2.55       -0.91      8.09 o 
  -7   3   7      390.11      404.31     13.12 o 
  -6   3   7       43.59       34.46      7.17 o 
  -5   3   7      214.84      215.72     10.26 o 
  -4   3   7      129.65      139.60      9.64 o 
  -3   3   7       74.29       78.04      8.48 o 
  -2   3   7      360.82      379.92     13.39 o 
  -1   3   7      122.15      149.98      8.64 o 
   0   3   7      337.50      346.62     13.60 o 
   1   3   7       28.65       44.08      8.28 o 
   2   3   7        0.44        5.59      7.55 o 
   3   3   7       40.24       34.74      8.59 o 
   4   3   7      888.72      838.65     23.11 o 
   5   3   7     2880.09     2728.46     48.07 o 
   6   3   7      308.74      349.20     15.08 o 
   7   3   7       25.77       24.01     10.84 o 
   8   3   7      274.20      272.12     16.39 o 
   9   3   7       14.32        3.34     10.84 o 
  10   3   7      402.97      373.65     23.10 o 
  11   3   7       76.35       58.56     14.46 o 
  12   3   7       27.56       28.51     13.81 o 
  13   3   7       52.75       25.77     14.32 o 
  14   3   7      165.68      177.12     19.56 o 
  15   3   7      143.85      120.09     17.88 o 
  16   3   7       10.27       37.14     15.50 o 
  17   3   7      147.33      215.93     29.61 o 
  18   3   7      217.93      294.01     25.76 o 
 -21   4   7       43.02       47.39     16.84 o 
 -20   4   7       17.55       11.75      9.25 o 
 -19   4   7       25.79       40.56     15.05 o 
 -18   4   7        5.81       -3.30     12.94 o 
 -17   4   7       45.71       42.95     13.68 o 
 -16   4   7       26.64       26.45     10.85 o 
 -15   4   7        0.00        0.17     11.07 o 
 -14   4   7      433.09      460.00     30.99 o 
 -13   4   7      315.53      319.57     16.83 o 
 -12   4   7       68.48       52.24     10.54 o 
 -11   4   7       25.01       13.07      8.98 o 
 -10   4   7      266.93      285.16     16.67 o 
  -9   4   7      267.61      266.17     15.97 o 
  -8   4   7      337.84      372.66     17.23 o 
  -7   4   7      135.88      135.15     19.93 o 
  -6   4   7      249.98      260.34     13.71 o 
  -5   4   7       46.41       72.07      8.14 o 
  -4   4   7        4.23        2.90      3.84 o 
  -3   4   7        0.01        9.77      7.66 o 
  -2   4   7       18.21       25.71      7.06 o 
  -1   4   7       21.50        9.41      7.67 o 
   0   4   7      165.77      187.32     17.30 o 
   1   4   7      337.19      343.41     14.33 o 
   2   4   7       91.41       70.45     11.24 o 
   3   4   7        2.53       -2.68      9.35 o 
   4   4   7       45.49       39.26     10.94 o 
   5   4   7     3226.23     3199.26     55.96 o 
   6   4   7     3727.90     3460.77     70.19 o 
   7   4   7        1.22        2.55     10.47 o 
   8   4   7      134.65      123.80     13.31 o 
   9   4   7       10.58       12.54     10.66 o 
  10   4   7        2.81       -6.38     10.65 o 
  11   4   7      264.12      226.28     36.89 o 
  12   4   7        0.01        0.93     13.07 o 
  13   4   7       29.20       22.81     14.17 o 
  14   4   7      244.77      271.82     22.87 o 
  15   4   7       16.07       28.25     15.52 o 
  16   4   7       16.23       22.67     14.67 o 
  17   4   7       21.82       35.48     16.55 o 
 -20   5   7        2.07        3.09     16.66 o 
 -19   5   7       13.70       17.42     18.52 o 
 -18   5   7       16.79      -11.09     13.42 o 
 -17   5   7       29.68       22.35     12.75 o 
 -16   5   7        1.05       -6.19     10.41 o 
 -15   5   7       40.84       40.52     11.45 o 
 -14   5   7       11.79       18.39     10.71 o 
 -13   5   7      198.05      212.98     15.18 o 
 -12   5   7       71.20       57.31     11.35 o 
 -11   5   7      168.47      157.16     13.33 o 
 -10   5   7       74.37       64.85     12.12 o 
  -9   5   7        0.01        1.29      9.53 o 
  -8   5   7       75.38       66.28     11.24 o 
  -7   5   7      281.22      304.76     15.28 o 
  -6   5   7      533.99      532.79     25.55 o 
  -5   5   7      720.38      810.51     21.54 o 
  -4   5   7       48.80       67.98      8.38 o 
  -3   5   7       43.23       57.86      9.35 o 
  -2   5   7       55.17       40.24     10.61 o 
  -1   5   7       80.16       95.63     11.72 o 
   0   5   7       12.89       19.40     10.34 o 
   1   5   7       74.87      109.49     12.94 o 
   2   5   7     1226.68     1140.82     29.26 o 
   3   5   7       61.32       45.67     11.55 o 
   4   5   7     2580.89     2406.15     46.36 o 
   5   5   7      458.12      457.19     38.16 o 
   6   5   7      117.52      121.53     13.91 o 
   7   5   7      141.29      157.39     30.94 o 
   8   5   7       89.97       99.39     13.52 o 
   9   5   7        2.82        5.31     10.76 o 
  10   5   7        1.66        3.31     10.82 o 
  11   5   7       28.17       58.88     13.41 o 
  12   5   7        0.08        8.93     13.84 o 
  13   5   7      116.16      151.27     19.54 o 
  14   5   7       95.95      141.84     18.76 o 
  15   5   7       98.28       71.43     16.90 o 
  16   5   7       22.94       23.83     16.14 o 
  17   5   7      206.24      282.48     25.17 o 
 -19   6   7        1.10      -20.92     13.95 o 
 -18   6   7       66.02       83.31     15.88 o 
 -17   6   7       75.99       56.49     13.68 o 
 -16   6   7      100.54      109.57     14.52 o 
 -15   6   7        0.95       -4.53     11.02 o 
 -14   6   7      401.82      385.03     19.76 o 
 -13   6   7       43.02       39.97     12.98 o 
 -12   6   7      466.34      499.46     23.48 o 
 -11   6   7      226.69      240.66     15.99 o 
 -10   6   7      429.19      437.80     19.32 o 
  -9   6   7      137.39      163.36     13.75 o 
  -8   6   7       87.44      101.05     11.65 o 
  -7   6   7     1017.88     1023.82     27.81 o 
  -6   6   7        0.11        7.04     11.10 o 
  -5   6   7       91.51       86.00     15.37 o 
  -4   6   7      344.17      359.73     19.07 o 
  -3   6   7       15.84       -2.49      8.58 o 
  -2   6   7      209.81      261.92     15.96 o 
  -1   6   7       15.32       21.68     10.52 o 
   0   6   7        0.80       -4.24      9.94 o 
   1   6   7       74.10       70.77     12.42 o 
   2   6   7      452.67      415.81     19.98 o 
   3   6   7      502.83      445.33     25.78 o 
   4   6   7        6.90       25.70     12.94 o 
   5   6   7      349.21      322.61     18.71 o 
   6   6   7      116.89      105.35     14.06 o 
   7   6   7        0.32        3.53     11.09 o 
   8   6   7       34.57       34.19     10.85 o 
   9   6   7       73.95       60.92     15.64 o 
  10   6   7        9.92       10.66     12.10 o 
  11   6   7       21.73        9.31     12.21 o 
  12   6   7      326.09      357.29     21.71 o 
  13   6   7        3.65       -2.24     14.45 o 
  14   6   7       51.70       93.28     21.18 o 
  15   6   7      144.99      138.13     20.79 o 
  16   6   7       35.41       95.65     19.15 o 
 -18   7   7      322.08      337.55     45.63 o 
 -17   7   7      128.37      120.89     15.78 o 
 -16   7   7       59.03       73.62     15.94 o 
 -15   7   7      344.36      385.30     23.67 o 
 -14   7   7       87.59       93.75     16.77 o 
 -13   7   7      354.08      346.34     19.60 o 
 -12   7   7      104.57       90.15     13.35 o 
 -11   7   7        2.91       20.00     12.42 o 
 -10   7   7       12.95       11.48     10.41 o 
  -9   7   7       27.65       17.86     14.57 o 
  -8   7   7        0.35      -13.18      9.60 o 
  -7   7   7       80.55       83.89     14.12 o 
  -6   7   7        8.74       -1.69     11.07 o 
  -5   7   7        0.83        4.91      9.05 o 
  -4   7   7      218.70      210.27     24.52 o 
  -3   7   7      125.23      130.11     17.15 o 
  -2   7   7        5.93       12.70     10.33 o 
  -1   7   7        8.37       27.14     10.90 o 
   0   7   7      245.30      236.00     16.38 o 
   1   7   7      137.29      112.35     13.33 o 
   2   7   7      135.49      100.33     13.45 o 
   3   7   7       79.93       96.58     17.40 o 
   4   7   7     1342.63     1224.64     32.07 o 
   5   7   7       21.92       -1.65     14.49 o 
   6   7   7      198.32      194.42     16.88 o 
   7   7   7      129.38      107.39     14.83 o 
   8   7   7       36.52       35.70     13.73 o 
   9   7   7       12.89       -3.10     12.38 o 
  10   7   7       30.88       22.15     13.00 o 
  11   7   7       13.47        0.21     12.03 o 
  12   7   7       34.87       27.09     23.70 o 
  13   7   7      217.33      268.40     25.72 o 
  14   7   7       31.91       46.99     17.67 o 
  15   7   7      226.47      276.81     25.86 o 
 -16   8   7       28.17       13.74     15.50 o 
 -15   8   7      116.81      152.26     19.53 o 
 -14   8   7       32.15       46.19     15.66 o 
 -13   8   7      229.39      226.33     20.70 o 
 -12   8   7      103.31      108.24     26.88 o 
 -11   8   7      465.74      475.12     25.81 o 
 -10   8   7      305.42      328.38     22.03 o 
  -9   8   7       52.08       39.95     14.29 o 
  -8   8   7        2.95       -1.99     12.08 o 
  -7   8   7        8.66       -7.05     12.64 o 
  -6   8   7      143.70      165.39     17.05 o 
  -5   8   7       91.30       38.42     30.82 o 
  -4   8   7        9.11       -4.57     10.76 o 
  -3   8   7      458.26      397.70     30.30 o 
  -2   8   7       16.51      -14.10     18.11 o 
  -1   8   7      238.26      259.37     22.73 o 
   0   8   7       76.15       50.94     12.74 o 
   1   8   7      431.73      385.30     27.84 o 
   2   8   7      170.16      202.41     16.67 o 
   3   8   7      888.14      806.69     27.12 o 
   4   8   7      167.98      166.58     16.37 o 
   5   8   7       19.74       20.47     12.58 o 
   6   8   7       60.99       48.04     13.08 o 
   7   8   7      104.22      111.84     14.74 o 
   8   8   7       98.86       97.45     22.09 o 
   9   8   7        0.95        6.98     10.67 o 
  10   8   7       11.91       23.36     13.13 o 
  11   8   7       21.57       19.14     14.12 o 
  12   8   7        3.72        2.31     13.75 o 
  13   8   7        0.05        8.11     14.00 o 
 -15   9   7       28.54       23.53     17.39 o 
 -14   9   7       42.51       36.90     16.93 o 
 -13   9   7        2.32      -13.68     14.20 o 
 -12   9   7        1.93       -5.62     14.46 o 
 -11   9   7       51.60       26.01     15.11 o 
 -10   9   7        1.64      -17.88     12.83 o 
  -9   9   7      196.06      208.88     19.50 o 
  -8   9   7       16.34       17.79     13.82 o 
  -7   9   7       14.13      -13.24     16.30 o 
  -6   9   7        1.00        2.95     19.02 o 
  -5   9   7      162.25      171.15     20.77 o 
  -4   9   7       42.42       43.00     14.81 o 
  -3   9   7       87.72       89.61     17.16 o 
  -2   9   7        1.70        1.82     11.62 o 
  -1   9   7        4.55       -3.89      9.61 o 
   0   9   7       70.62       13.98     11.56 o 
   1   9   7      189.20      167.84     16.38 o 
   2   9   7       46.45       74.95     15.31 o 
   3   9   7       19.09        6.26     11.76 o 
   4   9   7        9.98       19.39     12.66 o 
   5   9   7       85.30       69.87     14.28 o 
   6   9   7        0.08        0.30     18.39 o 
   7   9   7      156.92      126.63     18.03 o 
   8   9   7       88.38       55.17     15.09 o 
   9   9   7        2.11       -4.21     12.61 o 
  10   9   7        5.67       11.42     13.26 o 
  11   9   7       27.37       17.72     13.79 o 
  12   9   7       68.99       76.49     16.50 o 
 -13  10   7        3.24      -17.08     15.59 o 
 -12  10   7      167.57      165.57     21.22 o 
 -11  10   7      104.47       83.55     18.06 o 
 -10  10   7       49.62       45.62     16.62 o 
  -9  10   7      191.09      181.24     20.29 o 
  -8  10   7       18.69        7.26     14.87 o 
  -7  10   7        0.95        0.71     15.74 o 
  -6  10   7      140.83      138.42     20.94 o 
  -5  10   7        7.44      -16.05     13.24 o 
  -4  10   7       32.35       29.39     15.66 o 
  -3  10   7       87.23       76.68     20.19 o 
  -2  10   7      111.16      142.45     20.24 o 
  -1  10   7       65.37       78.63     17.44 o 
   0  10   7       36.75       29.42     13.50 o 
   1  10   7       80.69       55.74     21.71 o 
   2  10   7       21.11       18.68     14.32 o 
   3  10   7       58.05       89.05     16.58 o 
   4  10   7        0.75        1.17     12.19 o 
   5  10   7       42.42       19.71     14.15 o 
   6  10   7       29.52       33.70     14.33 o 
   7  10   7        0.05        3.98     18.08 o 
   8  10   7       27.47       44.33     31.99 o 
   9  10   7       12.22      -21.54     26.57 o 
 -10  11   7      227.49      285.88     28.29 o 
  -9  11   7      117.56      108.91     36.27 o 
  -8  11   7       68.06       21.90     18.12 o 
  -7  11   7        0.24      -21.49     15.18 o 
  -6  11   7       11.09       23.86     16.84 o 
  -5  11   7      174.36      191.63     23.70 o 
  -4  11   7      200.31      210.24     24.36 o 
  -3  11   7        4.00       15.42     28.90 o 
  -2  11   7       22.28        2.94     14.63 o 
  -1  11   7      191.40      137.11     21.05 o 
   0  11   7        0.40       -2.23     14.16 o 
   1  11   7       15.49       15.11     15.41 o 
   2  11   7        0.72       -1.71     12.24 o 
   3  11   7       13.16       -1.63     11.17 o 
   4  11   7        0.00        5.98     15.74 o 
   5  11   7        5.42       20.72     31.93 o 
   6  11   7        1.58        2.25     10.84 o 
  -3  12   7       11.09      -19.63     20.43 o 
  -2  12   7       29.36       20.66     17.83 o 
  -1  12   7        4.75        4.37     17.26 o 
   0  12   7        0.04       -2.97     17.08 o 
 -21   0   8       71.47       52.91     21.29 o 
 -20   0   8       18.60       63.89     22.49 o 
 -19   0   8      177.29      178.84     31.76 o 
 -18   0   8        0.99       16.67     17.19 o 
 -17   0   8      236.89      171.66     24.07 o 
 -16   0   8      189.97      154.14     28.61 o 
 -15   0   8       17.04       15.64     16.34 o 
 -14   0   8       75.97       89.80     19.55 o 
 -13   0   8      119.26      120.87     20.06 o 
 -12   0   8       27.75       45.98     16.43 o 
 -11   0   8      236.42      249.08     23.81 o 
 -10   0   8       29.66        9.11     12.22 o 
  -9   0   8      237.34      267.51     17.24 o 
  -8   0   8      336.40      406.00     20.10 o 
  -7   0   8      100.36       92.77     12.53 o 
  -6   0   8      396.69      450.99     19.93 o 
  -5   0   8       56.82       60.72     11.26 o 
  -4   0   8       77.24       79.11     11.59 o 
  -3   0   8     1924.24     1936.79     47.01 o 
  -2   0   8       10.83       39.89     16.86 o 
  -1   0   8        0.14        7.64     12.79 o 
   0   0   8       57.64       56.02     14.89 o 
   1   0   8       21.22       27.66     12.80 o 
   2   0   8        1.73       24.28     10.09 o 
   3   0   8      157.56      106.72     24.77 o 
   4   0   8       43.40       33.45     14.83 o 
   5   0   8      143.21      128.90     27.54 o 
   6   0   8        2.48        8.64     14.49 o 
   7   0   8      109.17      121.14     18.89 o 
   8   0   8       15.61        2.49     14.15 o 
   9   0   8        5.74       15.35     15.75 o 
  10   0   8      186.10      228.95     57.49 o 
  11   0   8       16.53       -0.58     16.11 o 
  12   0   8        1.75       26.65     17.83 o 
  13   0   8       49.47      104.02     21.24 o 
  14   0   8       23.59       15.92     39.13 o 
  15   0   8       22.33        2.79     21.80 o 
  16   0   8       95.71       85.26     35.71 o 
  17   0   8        0.06        1.58     25.58 o 
 -21   1   8      145.19      139.29     18.43 o 
 -20   1   8      210.59      198.59     19.86 o 
 -19   1   8        0.04        3.96     13.16 o 
 -18   1   8       54.77       52.31     14.22 o 
 -17   1   8        2.78       21.93     12.60 o 
 -16   1   8      158.25      169.53     18.60 o 
 -15   1   8       89.80       79.03     13.69 o 
 -14   1   8      199.93      191.39     16.15 o 
 -13   1   8      197.94      165.57     17.93 o 
 -12   1   8       64.29       26.53     12.91 o 
 -11   1   8      121.60      135.12     23.74 o 
 -10   1   8       25.39        3.82      8.60 o 
  -9   1   8      228.76      242.21     11.85 o 
  -8   1   8       44.65       59.76      8.31 o 
  -7   1   8       20.18        5.60      5.70 o 
  -6   1   8      164.88      146.91     11.61 o 
  -5   1   8       50.79       42.20      8.46 o 
  -4   1   8      734.58      785.53     19.45 o 
  -3   1   8      420.62      421.53     15.85 o 
  -2   1   8        6.78        8.40      6.59 o 
  -1   1   8       73.15       99.26      9.53 o 
   0   1   8      107.51      116.57      9.92 o 
   1   1   8       58.69       39.85      9.49 o 
   2   1   8      194.66      198.99     14.34 o 
   3   1   8      239.13      241.53     14.99 o 
   4   1   8      151.46      129.86     12.53 o 
   5   1   8      216.03      187.48     15.06 o 
   6   1   8       86.05       54.97     11.62 o 
   7   1   8       80.41       92.09     12.70 o 
   8   1   8       47.56       39.30     11.46 o 
   9   1   8      486.18      398.94     20.38 o 
  10   1   8      239.82      229.39     17.14 o 
  11   1   8       94.24       67.69     13.53 o 
  12   1   8       44.69       27.42     12.52 o 
  13   1   8        0.25        6.26     17.51 o 
  14   1   8        5.40       22.73     14.19 o 
  15   1   8        0.83       -1.75     24.53 o 
  16   1   8        0.19       -4.23     14.48 o 
  17   1   8        0.10      -17.15     19.20 o 
 -21   2   8        9.12      -16.63     14.08 o 
 -20   2   8       49.99       47.41     15.06 o 
 -19   2   8        1.37       -1.79     12.35 o 
 -18   2   8      140.60      144.63     17.34 o 
 -17   2   8       70.52       63.80     14.10 o 
 -16   2   8      616.99      669.59     41.86 o 
 -15   2   8      342.26      333.13     20.79 o 
 -14   2   8       97.59       86.90     13.54 o 
 -13   2   8      224.89      199.39     13.93 o 
 -12   2   8      208.57      216.20     14.08 o 
 -11   2   8       34.38       45.35     10.83 o 
 -10   2   8       32.31       30.09      9.20 o 
  -9   2   8        4.01       -1.28     10.85 o 
  -8   2   8      125.48      144.61     11.78 o 
  -7   2   8        8.94        6.29      7.54 o 
  -6   2   8        1.24       -8.25      8.31 o 
  -5   2   8      281.15      265.34     11.59 o 
  -4   2   8      419.56      415.58     14.49 o 
  -3   2   8       42.42       40.99     10.20 o 
  -2   2   8      142.04      157.24     11.08 o 
  -1   2   8       92.26       94.75      9.88 o 
   0   2   8       22.68       18.95     12.03 o 
   1   2   8      154.91      139.61     10.81 o 
   2   2   8      382.90      383.79     17.07 o 
   3   2   8      576.40      498.76     16.81 o 
   4   2   8      571.03      578.11     27.26 o 
   5   2   8      522.91      542.70     20.76 o 
   6   2   8     1110.31     1148.71     32.60 o 
   7   2   8        2.56       -0.16      9.59 o 
   8   2   8      420.39      400.76     19.89 o 
   9   2   8       48.38       60.34     19.73 o 
  10   2   8      105.81       84.11     15.25 o 
  11   2   8        0.28        5.10     13.06 o 
  12   2   8       32.57       24.45     17.10 o 
  13   2   8        1.46       -0.43     13.42 o 
  14   2   8       80.28       92.12     17.17 o 
  15   2   8        0.27        6.47     15.84 o 
  16   2   8      195.76      206.83     22.04 o 
  17   2   8       10.52       -6.65     15.63 o 
 -20   3   8        2.46       -5.96     12.89 o 
 -19   3   8       48.84       68.51     18.62 o 
 -18   3   8       37.62       26.52     13.50 o 
 -17   3   8      276.91      293.52     22.50 o 
 -16   3   8      325.01      300.73     20.67 o 
 -15   3   8        5.25        1.34     11.70 o 
 -14   3   8       74.90       63.21     12.36 o 
 -13   3   8     1302.49     1314.25     43.25 o 
 -12   3   8      193.38      203.65     14.03 o 
 -11   3   8       25.15       44.13     10.22 o 
 -10   3   8       16.56       24.04      9.23 o 
  -9   3   8        1.40       11.87     10.70 o 
  -8   3   8     1314.93     1297.24     27.94 o 
  -7   3   8      338.33      335.57     15.62 o 
  -6   3   8       24.24       36.45      9.63 o 
  -5   3   8      212.09      237.85     15.73 o 
  -4   3   8       33.49       34.97      7.66 o 
  -3   3   8      544.52      564.68     21.40 o 
  -2   3   8       51.04       68.24     10.51 o 
  -1   3   8      509.72      517.56     16.78 o 
   0   3   8       72.39       84.14     10.15 o 
   1   3   8      350.79      395.48     15.54 o 
   2   3   8      150.48      163.15     14.84 o 
   3   3   8      313.95      302.31     21.82 o 
   4   3   8     1077.92     1089.27     28.07 o 
   5   3   8        1.01       14.13     10.09 o 
   6   3   8        8.79        7.66     13.65 o 
   7   3   8      293.86      344.21     22.01 o 
   8   3   8      120.64      121.92     16.66 o 
   9   3   8      152.69      146.91     17.92 o 
  10   3   8        0.07       20.86     14.11 o 
  11   3   8       50.77       27.89     16.45 o 
  12   3   8        2.02       10.13     13.50 o 
  13   3   8       16.08       24.85     14.64 o 
  14   3   8        9.91       -0.51     13.72 o 
  15   3   8        1.03      -12.10     14.69 o 
  16   3   8      133.01      141.58     20.87 o 
  17   3   8      213.86      251.36     24.97 o 
 -20   4   8       25.03       -9.58     13.82 o 
 -19   4   8        2.11        1.67     14.03 o 
 -18   4   8        4.67       17.17     19.42 o 
 -17   4   8      129.06       96.10     16.10 o 
 -16   4   8        1.29       12.36     12.42 o 
 -15   4   8       73.75       63.45     14.82 o 
 -14   4   8       63.57       71.59     12.22 o 
 -13   4   8       21.88       28.73     10.56 o 
 -12   4   8        3.34       12.46      9.76 o 
 -11   4   8      444.60      467.31     19.43 o 
 -10   4   8        4.85       25.63     10.76 o 
  -9   4   8        0.00        2.07     10.78 o 
  -8   4   8      167.38      169.60     14.47 o 
  -7   4   8       85.03       75.19     10.72 o 
  -6   4   8      536.36      491.40     21.52 o 
  -5   4   8        0.53        4.47      7.46 o 
  -4   4   8        7.15       -1.07      9.03 o 
  -3   4   8      133.05       90.04     10.98 o 
  -2   4   8       99.50      129.13     12.24 o 
  -1   4   8      687.50      728.45     23.06 o 
   0   4   8        8.81       16.81     10.11 o 
   1   4   8       13.67       19.02     10.19 o 
   2   4   8     1444.49     1455.63     33.51 o 
   3   4   8       71.00       75.41     17.83 o 
   4   4   8     2389.41     2304.12     44.76 o 
   5   4   8       37.55       45.11     11.05 o 
   6   4   8       65.81       52.57     11.58 o 
   7   4   8      923.14      963.32     32.24 o 
   8   4   8      259.45      267.32     20.59 o 
   9   4   8      273.85      274.77     21.62 o 
  10   4   8        1.22       -7.98     12.91 o 
  11   4   8       16.04       44.24     15.61 o 
  12   4   8        1.53       12.11     13.96 o 
  13   4   8        8.96       13.92     15.80 o 
  14   4   8        1.96       -6.09     14.60 o 
  15   4   8       41.47       50.73     16.83 o 
  16   4   8       91.89       80.31     20.84 o 
 -19   5   8       15.69       13.31     14.64 o 
 -18   5   8        4.33       15.31     14.58 o 
 -17   5   8        0.27       -1.73     15.06 o 
 -16   5   8        0.02        4.36     11.35 o 
 -15   5   8        4.44        6.80     10.91 o 
 -14   5   8        8.13       14.71     13.08 o 
 -13   5   8        4.15       12.68     10.96 o 
 -12   5   8       33.79       33.74     19.35 o 
 -11   5   8       12.71       12.65      7.33 o 
 -10   5   8       16.16        6.58     10.07 o 
  -9   5   8       48.53       51.90     11.34 o 
  -8   5   8      102.17      114.39     12.22 o 
  -7   5   8        0.62       -6.23      8.53 o 
  -6   5   8        1.26        0.73      8.73 o 
  -5   5   8        0.40       -2.84      6.93 o 
  -4   5   8       72.99       93.69     15.80 o 
  -3   5   8       89.59      137.84     21.02 o 
  -2   5   8        3.22       11.60     10.34 o 
  -1   5   8        2.83       25.73     10.51 o 
   0   5   8      377.78      384.46     18.64 o 
   1   5   8     1121.54     1145.37     40.76 o 
   2   5   8      435.15      453.04     20.05 o 
   3   5   8       17.48        7.20     10.44 o 
   4   5   8     1012.03      964.18     27.34 o 
   5   5   8      603.10      603.47     22.79 o 
   6   5   8        4.56        1.17     10.54 o 
   7   5   8       41.22       51.83     12.81 o 
   8   5   8       39.37       49.90     14.53 o 
   9   5   8       43.90       26.73     22.77 o 
  10   5   8        9.44      -20.09     13.40 o 
  11   5   8        1.87       -9.56     12.29 o 
  12   5   8      124.30      133.52     19.07 o 
  13   5   8       78.78      126.22     19.26 o 
  14   5   8      170.20      201.38     31.75 o 
  15   5   8      205.12      225.43     23.58 o 
 -18   6   8      172.56      226.69     24.20 o 
 -17   6   8       34.37       12.14     12.98 o 
 -16   6   8       24.97       19.05     12.54 o 
 -15   6   8       12.43      -13.14     12.42 o 
 -14   6   8       10.35        3.07     16.30 o 
 -13   6   8      445.93      496.29     22.40 o 
 -12   6   8      384.18      468.17     21.37 o 
 -11   6   8      358.29      388.43     19.56 o 
 -10   6   8       16.53       19.98      9.99 o 
  -9   6   8        3.38       17.41     11.46 o 
  -8   6   8      236.19      269.68     18.60 o 
  -7   6   8       71.49       87.56     14.66 o 
  -6   6   8        4.16        8.57     17.73 o 
  -5   6   8       31.46       33.45     15.03 o 
  -4   6   8       51.23       45.64     14.98 o 
  -3   6   8        0.15        6.17     23.31 o 
  -2   6   8        0.59       13.74     10.00 o 
  -1   6   8      115.40      124.58     13.33 o 
   0   6   8       47.11       54.13     11.72 o 
   1   6   8       98.31       81.04     12.63 o 
   2   6   8     1888.46     1801.89     41.47 o 
   3   6   8       21.88       14.77     10.78 o 
   4   6   8       98.41       85.63     13.39 o 
   5   6   8       81.64       87.71     13.24 o 
   6   6   8        0.86        8.77     11.47 o 
   7   6   8        7.18       -7.04     10.79 o 
   8   6   8      243.07      222.33     20.93 o 
   9   6   8      149.34      138.65     17.63 o 
  10   6   8        3.17       33.13     14.60 o 
  11   6   8       98.61      128.07     18.26 o 
  12   6   8      369.05      377.44     37.44 o 
  13   6   8      131.66      100.55     18.93 o 
  14   6   8      440.18      492.22     30.97 o 
 -17   7   8       18.64       20.54     24.27 o 
 -16   7   8       97.90       83.84     21.48 o 
 -15   7   8        0.07        7.32     11.87 o 
 -14   7   8       26.20       24.79     20.14 o 
 -13   7   8       71.88       84.41     16.42 o 
 -12   7   8        0.58      -18.91     12.61 o 
 -11   7   8       22.40       25.93     14.18 o 
 -10   7   8        9.22       -1.80     12.86 o 
  -9   7   8      126.74      109.66     15.43 o 
  -8   7   8      186.21      219.88     21.07 o 
  -7   7   8      104.22      103.69     18.55 o 
  -6   7   8       40.08       60.62     16.14 o 
  -5   7   8       16.83        6.45     13.75 o 
  -4   7   8       41.59       44.72     16.05 o 
  -3   7   8        3.58       -5.99     15.20 o 
  -2   7   8      144.55      135.16     18.34 o 
  -1   7   8      186.74      189.41     15.88 o 
   0   7   8      253.75      237.37     16.94 o 
   1   7   8      198.59      204.36     23.66 o 
   2   7   8      399.61      392.80     20.73 o 
   3   7   8      332.65      315.55     21.77 o 
   4   7   8       68.73       59.38     13.43 o 
   5   7   8        0.04      -16.91     11.27 o 
   6   7   8       63.34       79.40     14.34 o 
   7   7   8       49.60       61.65     13.35 o 
   8   7   8       81.30       64.95     14.14 o 
   9   7   8        0.03       11.18     12.04 o 
  10   7   8      178.04      191.68     21.29 o 
  11   7   8       59.50       48.43     17.03 o 
  12   7   8       10.35       -0.78     15.29 o 
  13   7   8       44.94       33.07     16.41 o 
 -15   8   8       85.72       93.17     18.61 o 
 -14   8   8       21.67       15.47     19.70 o 
 -13   8   8       59.76       34.55     16.08 o 
 -12   8   8        3.66       -5.09     13.48 o 
 -11   8   8      130.83      133.22     27.45 o 
 -10   8   8        1.95       -0.41     11.45 o 
  -9   8   8       58.59       33.91     23.45 o 
  -8   8   8       40.93       42.09     16.05 o 
  -7   8   8       76.86       65.18     16.29 o 
  -6   8   8      123.12       83.38     33.74 o 
  -5   8   8       56.73       79.23     23.35 o 
  -4   8   8      178.05      202.30     21.49 o 
  -3   8   8      123.25      142.26     26.02 o 
  -2   8   8       19.08       12.37     14.53 o 
  -1   8   8       86.06       74.72     17.57 o 
   0   8   8       20.41        9.85     11.88 o 
   1   8   8        0.55       -1.30     11.50 o 
   2   8   8       51.56       45.99     12.64 o 
   3   8   8       49.60       56.30     16.02 o 
   4   8   8        6.22        1.36     12.18 o 
   5   8   8      125.57      129.13     15.79 o 
   6   8   8       32.53       33.77     30.79 o 
   7   8   8       59.75       62.16     14.71 o 
   8   8   8        0.48       11.88     13.26 o 
   9   8   8       30.16       37.45     16.06 o 
  10   8   8        2.73        1.84      8.90 o 
  11   8   8      386.25      444.43     29.29 o 
  12   8   8       16.62       21.82     28.00 o 
 -13   9   8        3.57       17.12     16.73 o 
 -12   9   8        5.14       24.96     15.42 o 
 -11   9   8       52.92       26.35     20.85 o 
 -10   9   8       42.52       48.36     27.27 o 
  -9   9   8       52.99       73.04     19.09 o 
  -8   9   8       24.73       31.92     26.58 o 
  -7   9   8       17.78       34.50     25.38 o 
  -6   9   8        2.17        0.19     14.02 o 
  -5   9   8       17.39        1.59      9.27 o 
  -4   9   8        3.86      -11.36     10.83 o 
  -3   9   8       29.79       30.45     15.16 o 
  -2   9   8        0.60        5.50     15.02 o 
  -1   9   8      176.15      174.70     28.18 o 
   0   9   8       38.86       39.94     17.15 o 
   1   9   8       39.95       36.04     16.34 o 
   2   9   8        0.15       -4.51     11.98 o 
   3   9   8       16.76        9.26     12.75 o 
   4   9   8        2.38       -0.56     12.71 o 
   5   9   8       74.20      102.08     16.03 o 
   6   9   8      113.17      102.31     20.59 o 
   7   9   8      100.58      147.93     17.60 o 
   8   9   8       20.85       33.99     14.86 o 
   9   9   8       11.17       14.38     14.41 o 
  10   9   8       21.32       41.52     23.68 o 
 -11  10   8      131.11      150.28     23.38 o 
 -10  10   8       71.30       50.18     19.46 o 
  -9  10   8       48.97       49.05     20.63 o 
  -8  10   8        3.90        4.39     15.82 o 
  -7  10   8       18.66       25.37     18.14 o 
  -6  10   8       38.91       43.35     28.12 o 
  -5  10   8       15.04       -4.48     15.46 o 
  -4  10   8        1.27        5.52     17.27 o 
  -3  10   8       76.43       37.66     21.90 o 
  -2  10   8        4.34        1.14     12.62 o 
  -1  10   8       15.64       -1.33     11.52 o 
   0  10   8        0.50        0.28     13.38 o 
   1  10   8        6.55        5.48     22.11 o 
   2  10   8      115.44      145.49     20.76 o 
   3  10   8      131.20      141.65     21.57 o 
   4  10   8       91.02       89.22     20.01 o 
   5  10   8       30.86       42.39     19.26 o 
   6  10   8        1.79      -17.69     13.61 o 
   7  10   8      177.69      273.55     22.39 o 
  -7  11   8      111.05      129.59     22.53 o 
  -6  11   8       22.12       47.45     18.25 o 
  -5  11   8       24.99        8.72     17.04 o 
  -4  11   8       36.20       64.05     19.17 o 
  -3  11   8       69.22       72.37     19.97 o 
  -2  11   8       37.64       24.10     16.61 o 
  -1  11   8      287.57      285.01     32.13 o 
   0  11   8        3.52       -3.04     14.96 o 
   1  11   8       95.45       73.82     20.02 o 
   2  11   8       25.34       -4.56     20.21 o 
   3  11   8        1.17      -19.53     13.02 o 
 -20   1   9       19.48       11.59     14.52 o 
 -19   1   9      156.55      131.42     17.86 o 
 -18   1   9       77.57       58.95     18.41 o 
 -17   1   9        1.11       -7.19     12.07 o 
 -16   1   9      572.42      484.10     24.91 o 
 -15   1   9        0.53       -7.58      7.36 o 
 -14   1   9        8.13        0.88     10.96 o 
 -13   1   9       25.74       24.51     11.75 o 
 -12   1   9       49.32       44.97     17.34 o 
 -11   1   9       49.30       44.98     11.58 o 
 -10   1   9        4.03       -5.00      8.34 o 
  -9   1   9      530.56      543.12     20.70 o 
  -8   1   9        0.18       -8.13      7.61 o 
  -7   1   9       46.13       36.37      8.49 o 
  -6   1   9      415.16      384.45     15.53 o 
  -5   1   9       67.21       59.18      8.71 o 
  -4   1   9      861.47      886.64     21.86 o 
  -3   1   9       70.32       67.14     10.01 o 
  -2   1   9      447.53      483.64     17.03 o 
  -1   1   9      206.07      190.81     14.39 o 
   0   1   9      155.02      159.31     14.12 o 
   1   1   9      115.57      123.03     12.57 o 
   2   1   9       73.22       92.50     12.24 o 
   3   1   9      138.14      133.55     13.66 o 
   4   1   9      254.80      258.46     19.31 o 
   5   1   9       47.52       35.35     11.47 o 
   6   1   9       18.97       28.55     11.20 o 
   7   1   9      354.33      343.43     19.80 o 
   8   1   9        0.62       -0.80     10.65 o 
   9   1   9       37.67       58.91     13.09 o 
  10   1   9      253.97      182.76     19.27 o 
  11   1   9       64.75       70.26     15.66 o 
  12   1   9        3.32      -18.94     12.63 o 
  13   1   9      124.15      139.01     28.32 o 
  14   1   9       23.62       28.39     17.95 o 
  15   1   9        9.42        7.77     16.42 o 
  16   1   9        0.23       -0.14     20.84 o 
 -19   2   9       59.81       64.78     15.94 o 
 -18   2   9       11.55       27.74     13.18 o 
 -17   2   9      325.16      293.59     21.17 o 
 -16   2   9      614.27      511.92     25.50 o 
 -15   2   9       28.70       24.83     12.50 o 
 -14   2   9        1.21        8.91     14.67 o 
 -13   2   9        3.59       -2.25     11.24 o 
 -12   2   9      219.14      214.39     18.15 o 
 -11   2   9       25.06       11.10      9.65 o 
 -10   2   9       86.08      108.80     14.26 o 
  -9   2   9       18.60       20.63     10.24 o 
  -8   2   9      110.34      117.97     11.74 o 
  -7   2   9      255.39      251.93     13.97 o 
  -6   2   9        6.05        6.88      9.26 o 
  -5   2   9      238.13      252.73     13.66 o 
  -4   2   9      232.07      284.48     14.21 o 
  -3   2   9      241.09      284.52     14.16 o 
  -2   2   9      350.84      348.35     15.37 o 
  -1   2   9      773.53      781.27     20.73 o 
   0   2   9      139.79      142.83     15.49 o 
   1   2   9      643.56      601.19     20.99 o 
   2   2   9      521.40      548.38     21.09 o 
   3   2   9       57.85       70.33     11.91 o 
   4   2   9        0.01       -5.16      9.36 o 
   5   2   9      375.17      448.55     24.22 o 
   6   2   9      389.83      360.92     23.41 o 
   7   2   9      183.47      206.73     19.04 o 
   8   2   9      122.56      147.77     17.66 o 
   9   2   9        5.44        2.20     13.52 o 
  10   2   9        9.40       13.90     13.16 o 
  11   2   9      303.67      293.34     23.05 o 
  12   2   9      277.12      311.73     30.90 o 
  13   2   9        8.30        9.07     14.84 o 
  14   2   9      100.92      149.54     37.21 o 
  15   2   9        8.69       14.93     15.64 o 
 -19   3   9       34.04       38.11     15.44 o 
 -18   3   9      111.35       94.62     16.68 o 
 -17   3   9      398.12      374.83     23.53 o 
 -16   3   9       11.02       12.04     13.04 o 
 -15   3   9       91.79       94.14     15.10 o 
 -14   3   9       19.41       18.02     12.50 o 
 -13   3   9      151.45      173.38     14.77 o 
 -12   3   9      151.25      155.38     15.04 o 
 -11   3   9        5.93        2.63     14.07 o 
 -10   3   9        3.51       11.26     10.64 o 
  -9   3   9      257.53      235.14     16.60 o 
  -8   3   9       40.17       40.46     10.09 o 
  -7   3   9        6.12       13.58     12.93 o 
  -6   3   9      117.71       90.60     12.27 o 
  -5   3   9      192.30      214.87     12.96 o 
  -4   3   9      174.02      177.52     12.35 o 
  -3   3   9      274.78      295.55     14.66 o 
  -2   3   9       18.94       14.14      8.69 o 
  -1   3   9      102.62      109.17     12.24 o 
   0   3   9       58.09       62.87     10.01 o 
   1   3   9      673.53      704.94     22.54 o 
   2   3   9     1068.97     1041.20     32.88 o 
   3   3   9       89.56      114.36     15.10 o 
   4   3   9      577.51      583.34     25.82 o 
   5   3   9      123.64      126.42     16.57 o 
   6   3   9       27.23       -1.56      7.01 o 
   7   3   9       60.31       44.94     13.92 o 
   8   3   9        0.04      -13.57     11.92 o 
   9   3   9       50.84       52.44     14.94 o 
  10   3   9        3.53      -19.60     13.07 o 
  11   3   9        2.39       11.64     14.03 o 
  12   3   9        1.86       15.08     14.37 o 
  13   3   9      102.23      111.88     18.08 o 
  14   3   9       41.12       69.73     18.21 o 
  15   3   9       15.38       15.00     16.35 o 
 -18   4   9        5.75      -11.78     13.73 o 
 -17   4   9       99.11       77.89     16.62 o 
 -16   4   9      450.38      410.07     24.32 o 
 -15   4   9      427.46      374.96     30.65 o 
 -14   4   9        0.42        0.08     11.36 o 
 -13   4   9       84.36       98.13     12.82 o 
 -12   4   9       65.47       64.99     13.51 o 
 -11   4   9       40.65       40.20     15.43 o 
 -10   4   9        1.75       -6.67      9.87 o 
  -9   4   9        1.71       -2.78     10.74 o 
  -8   4   9       11.95       -1.89     10.86 o 
  -7   4   9      118.05      131.06     13.79 o 
  -6   4   9      228.22      241.97     23.06 o 
  -5   4   9        4.47       -8.24     10.07 o 
  -4   4   9        1.31        2.15      9.90 o 
  -3   4   9       45.61      100.99     16.76 o 
  -2   4   9      580.12      562.79     23.31 o 
  -1   4   9       69.74       61.76     14.16 o 
   0   4   9      914.75      919.29     30.89 o 
   1   4   9      653.87      616.55     22.75 o 
   2   4   9      332.60      342.42     25.18 o 
   3   4   9      183.03      148.59     16.68 o 
   4   4   9      262.97      301.19     21.36 o 
   5   4   9        8.32       21.71     13.50 o 
   6   4   9        0.04        1.76     12.11 o 
   7   4   9        5.73       -6.22      6.71 o 
   8   4   9      120.85      142.97     17.89 o 
   9   4   9        7.73        8.90     14.02 o 
  10   4   9       35.77       55.84     15.42 o 
  11   4   9       10.92       11.69     14.59 o 
  12   4   9      122.98      116.76     22.59 o 
  13   4   9      226.99      304.57     24.68 o 
  14   4   9      321.35      334.17     31.96 o 
 -18   5   9      376.58      380.07     25.81 o 
 -17   5   9      314.99      324.49     23.88 o 
 -16   5   9       10.62       13.47     17.34 o 
 -15   5   9       92.82      114.41     14.75 o 
 -14   5   9        0.89        6.55     12.53 o 
 -13   5   9      125.62      148.49     16.35 o 
 -12   5   9       78.65       70.82     13.17 o 
 -11   5   9      366.40      391.28     24.45 o 
 -10   5   9       95.08       92.56     12.77 o 
  -9   5   9       36.54       21.67     11.97 o 
  -8   5   9      146.31      119.91     17.54 o 
  -7   5   9       44.78       83.48     20.73 o 
  -6   5   9       30.13        0.23     13.15 o 
  -5   5   9        0.07      -15.47     10.31 o 
  -4   5   9        0.22       17.18     12.48 o 
  -3   5   9        6.71      -10.14     17.56 o 
  -2   5   9       27.77       39.82     11.15 o 
  -1   5   9      637.01      618.83     22.76 o 
   0   5   9       21.35       22.53     17.98 o 
   1   5   9     1283.37     1268.17     31.86 o 
   2   5   9      403.18      400.46     36.12 o 
   3   5   9        0.05       -6.60     10.83 o 
   4   5   9       27.27       24.19     11.91 o 
   5   5   9       24.64       26.74     13.51 o 
   6   5   9        0.17       -6.25     13.18 o 
   7   5   9        0.80       -9.95     12.80 o 
   8   5   9       40.60        8.26     19.08 o 
   9   5   9        0.77       13.96     16.12 o 
  10   5   9       57.42       67.11     16.99 o 
  11   5   9        1.59        9.14     14.82 o 
  12   5   9       13.41       28.61     15.51 o 
  13   5   9      161.59      157.37     20.60 o 
  14   5   9       13.45       32.40     17.31 o 
 -17   6   9      423.51      397.31     29.47 o 
 -16   6   9       16.06       23.63     14.58 o 
 -15   6   9       21.05       22.35     13.16 o 
 -14   6   9       18.38       22.35     14.40 o 
 -13   6   9        1.15      -10.98     17.17 o 
 -12   6   9        3.51        7.43      9.95 o 
 -11   6   9        0.35       -5.17     12.98 o 
 -10   6   9       87.56       99.94     18.34 o 
  -9   6   9       64.92       61.27     19.55 o 
  -8   6   9      225.30      246.80     22.78 o 
  -7   6   9       15.80       29.93     15.28 o 
  -6   6   9       15.38        2.14     19.66 o 
  -5   6   9        0.43       -1.36     16.31 o 
  -4   6   9       16.11       32.67     16.98 o 
  -3   6   9      340.67      296.99     22.56 o 
  -2   6   9      132.62      139.44     18.12 o 
  -1   6   9        7.25       10.82     10.99 o 
   0   6   9      831.79      808.80     26.19 o 
   1   6   9      622.83      620.26     23.87 o 
   2   6   9       80.13       89.60     13.36 o 
   3   6   9      157.57      145.41     15.70 o 
   4   6   9        9.93       15.73     11.49 o 
   5   6   9        6.94       -6.13     10.99 o 
   6   6   9        4.74       18.06     13.29 o 
   7   6   9       36.09       28.03     13.82 o 
   8   6   9        4.45      -19.04     12.70 o 
   9   6   9      199.64      220.73     27.12 o 
  10   6   9        0.04       -2.52     14.52 o 
  11   6   9      163.52      165.10     20.14 o 
  12   6   9      132.04      137.20     20.09 o 
  13   6   9      100.32      113.08     20.13 o 
 -15   7   9      167.54      202.57     21.74 o 
 -14   7   9      495.42      466.87     27.57 o 
 -13   7   9       56.37       43.72     16.14 o 
 -12   7   9       18.47       40.57     17.25 o 
 -11   7   9      110.77       77.88     34.14 o 
 -10   7   9       58.62       37.44     16.14 o 
  -9   7   9       71.98       92.03     19.80 o 
  -8   7   9       13.22        2.16     15.17 o 
  -7   7   9      148.26      139.91     20.14 o 
  -6   7   9        8.22       12.78     16.93 o 
  -5   7   9      168.05      206.31     46.73 o 
  -4   7   9        2.93        2.38     15.69 o 
  -3   7   9       49.28       26.15     15.86 o 
  -2   7   9       38.70       40.53     31.14 o 
  -1   7   9      309.34      338.06     25.13 o 
   0   7   9      261.12      255.59     18.31 o 
   1   7   9        0.48       13.06     11.46 o 
   2   7   9       15.47       13.34     11.89 o 
   3   7   9        1.44       -0.97     14.80 o 
   4   7   9       99.15       98.01     18.55 o 
   5   7   9      105.16       96.35     17.70 o 
   6   7   9      121.42      123.96     15.63 o 
   7   7   9       19.50       21.40     15.07 o 
   8   7   9      176.74      206.36     30.96 o 
   9   7   9       26.86       18.24     21.79 o 
  10   7   9       13.83        6.69     15.13 o 
  11   7   9      242.39      224.15     23.73 o 
 -14   8   9      159.64      213.26     25.25 o 
 -13   8   9        3.02       28.01     18.53 o 
 -12   8   9        9.97        0.72     24.39 o 
 -11   8   9      154.18      164.07     22.74 o 
 -10   8   9        6.42       21.43     16.35 o 
  -9   8   9       21.30        7.88     11.48 o 
  -8   8   9       29.64       49.31     24.53 o 
  -7   8   9       34.82       28.64     16.74 o 
  -6   8   9       47.52       55.26     17.56 o 
  -5   8   9       40.70       61.93     16.98 o 
  -4   8   9      139.53      142.99     27.09 o 
  -3   8   9       54.65       43.46     17.47 o 
  -2   8   9      200.95      194.18     22.93 o 
  -1   8   9        9.42       22.54     16.09 o 
   0   8   9      266.34      222.83     22.82 o 
   1   8   9       10.00        0.10     21.48 o 
   2   8   9       77.59       45.70     13.91 o 
   3   8   9      120.90      107.58     15.35 o 
   4   8   9       13.64       15.89     12.59 o 
   5   8   9       17.70        6.38     12.77 o 
   6   8   9        3.01       23.74     17.33 o 
   7   8   9        0.45        6.61     18.24 o 
   8   8   9       42.96       42.15     19.43 o 
   9   8   9      230.27      280.90     26.24 o 
  10   8   9        2.25        3.85     16.04 o 
 -11   9   9       95.41       78.22     33.33 o 
 -10   9   9        5.65       -9.30     20.28 o 
  -9   9   9       48.34       35.40     16.15 o 
  -8   9   9       12.64       11.90     13.99 o 
  -7   9   9       67.05       63.93     18.87 o 
  -6   9   9        0.01      -21.00     14.00 o 
  -5   9   9        0.00      -10.07     16.09 o 
  -4   9   9        5.89       -0.38     15.05 o 
  -3   9   9       63.36       54.36     17.38 o 
  -2   9   9        6.63        0.69     22.48 o 
  -1   9   9       17.22       -1.08     16.99 o 
   0   9   9      270.82      253.58     25.24 o 
   1   9   9        0.00        4.11     16.31 o 
   2   9   9       22.38       19.37     16.67 o 
   3   9   9       11.60       -2.20     13.08 o 
   4   9   9        4.06       -0.14     12.83 o 
   5   9   9        2.84        3.61     13.39 o 
   6   9   9       60.93       65.59     16.14 o 
   7   9   9        0.52        5.80     16.38 o 
  -8  10   9        5.64        8.71     18.29 o 
  -7  10   9        4.62       -8.99     15.01 o 
  -6  10   9       39.13        4.22     11.14 o 
  -5  10   9        9.35       -1.70     16.14 o 
  -4  10   9       42.72       27.82     28.65 o 
  -3  10   9        0.16        1.61     15.37 o 
  -2  10   9       69.33       82.73     21.75 o 
  -1  10   9       58.55       48.98     18.71 o 
   0  10   9        1.18       32.97     25.48 o 
   1  10   9        0.80      -11.28     17.12 o 
   2  10   9       25.83       -2.70     17.73 o 
   3  10   9       46.28       34.38     18.44 o 
   4  10   9       16.73       22.41     18.35 o 
 -18   0  10        0.02        0.18     19.53 o 
 -17   0  10        0.01       -7.24     17.32 o 
 -16   0  10        0.56       -6.93     16.60 o 
 -15   0  10       66.01       82.72     42.61 o 
 -14   0  10        1.04       12.17     15.25 o 
 -13   0  10        0.56        4.08     16.03 o 
 -12   0  10       13.84        5.47     15.76 o 
 -11   0  10       43.09       48.87     17.14 o 
 -10   0  10       19.31       20.03     16.15 o 
  -9   0  10       12.65       22.03     21.53 o 
  -8   0  10       74.17       92.10     14.46 o 
  -7   0  10       28.50       19.32     11.35 o 
  -6   0  10      466.25      519.63     29.08 o 
  -5   0  10      618.76      653.03     30.98 o 
  -4   0  10       68.63       68.62     35.18 o 
  -3   0  10        4.64       28.31     16.05 o 
  -2   0  10      551.80      576.05     30.11 o 
  -1   0  10       45.21       79.18     28.64 o 
   0   0  10      243.11      281.62     24.15 o 
   1   0  10        0.41       -8.21     13.92 o 
   2   0  10       32.84       40.30     16.42 o 
   3   0  10       48.68       69.90     27.46 o 
   4   0  10        7.63      -23.89     15.93 o 
   5   0  10      208.84      181.55     22.65 o 
   6   0  10      357.05      407.23     40.08 o 
   7   0  10       59.71       61.95     19.50 o 
   8   0  10        6.23      -11.58     23.91 o 
   9   0  10        1.46        2.09     17.32 o 
  10   0  10        0.18      -14.36     15.08 o 
  11   0  10       80.78      127.69     31.31 o 
  12   0  10       65.66       60.74     29.07 o 
  13   0  10       69.10       33.60     27.30 o 
  14   0  10       94.51      127.36     35.47 o 
 -18   1  10       81.38       72.90     16.17 o 
 -17   1  10        7.03       16.53     11.77 o 
 -16   1  10        0.90        9.38     11.42 o 
 -15   1  10       44.17       46.65     13.47 o 
 -14   1  10       20.91       32.19     14.09 o 
 -13   1  10       80.53       91.44     14.96 o 
 -12   1  10      166.25      147.84     16.11 o 
 -11   1  10      102.54      106.72     13.94 o 
 -10   1  10        4.88        5.74     12.39 o 
  -9   1  10        1.55       -2.09      9.36 o 
  -8   1  10      162.22      170.33     18.08 o 
  -7   1  10       75.46       78.67     10.64 o 
  -6   1  10       46.34       47.68     10.78 o 
  -5   1  10      121.90      131.63     13.21 o 
  -4   1  10       24.72       25.65     10.15 o 
  -3   1  10        1.69       -2.54      9.97 o 
  -2   1  10       23.62       15.53     13.11 o 
  -1   1  10       45.81       53.04     11.21 o 
   0   1  10      455.02      427.81     19.80 o 
   1   1  10       79.53       93.81     12.81 o 
   2   1  10      257.63      344.34     22.45 o 
   3   1  10      238.82      184.19     16.65 o 
   4   1  10      463.30      499.33     26.27 o 
   5   1  10        9.60       -1.05     12.78 o 
   6   1  10       44.96       32.54     12.01 o 
   7   1  10        8.61        6.23     19.63 o 
   8   1  10      123.19      119.06     17.35 o 
   9   1  10      156.38       99.10     17.46 o 
  10   1  10        0.71        3.20     13.54 o 
  11   1  10       61.33       51.16     15.52 o 
  12   1  10        0.57       -4.93     14.54 o 
  13   1  10       28.07        7.78     14.47 o 
  14   1  10        7.16       10.17     15.67 o 
 -18   2  10      127.39      127.29     19.22 o 
 -17   2  10      222.51      188.02     21.58 o 
 -16   2  10        2.72       10.92     12.89 o 
 -15   2  10        1.85        0.25     12.11 o 
 -14   2  10       33.60       38.46     13.31 o 
 -13   2  10        0.19        7.22     12.06 o 
 -12   2  10       96.38       95.00     14.28 o 
 -11   2  10      156.54      149.13     17.61 o 
 -10   2  10        6.88      -12.02      9.38 o 
  -9   2  10        0.04        9.40     12.84 o 
  -8   2  10      356.93      347.22     22.07 o 
  -7   2  10       95.76       81.95     12.94 o 
  -6   2  10        9.75        1.88     14.49 o 
  -5   2  10      169.03      186.83     13.13 o 
  -4   2  10       48.68       62.55     10.12 o 
  -3   2  10       11.22       -1.03      9.73 o 
  -2   2  10        0.51        8.07      9.81 o 
  -1   2  10       36.99       40.64     10.77 o 
   0   2  10       26.77       20.63     14.64 o 
   1   2  10        2.93       -7.09      8.38 o 
   2   2  10       70.85       70.47     12.52 o 
   3   2  10       71.22       78.01     14.72 o 
   4   2  10      104.07      109.77     15.91 o 
   5   2  10       97.40       54.68     17.22 o 
   6   2  10      139.74      122.38     18.59 o 
   7   2  10       31.43       40.77     14.70 o 
   8   2  10       12.91        9.69     13.68 o 
   9   2  10        3.22       -9.81     24.03 o 
  10   2  10        1.16       -6.90     32.92 o 
  11   2  10      105.59      129.99     19.14 o 
  12   2  10       29.62       41.79     16.46 o 
  13   2  10       11.19       19.51     15.83 o 
  14   2  10      101.26      108.79     32.82 o 
 -18   3  10        3.43      -18.98     12.65 o 
 -17   3  10        4.06      -18.88     12.58 o 
 -16   3  10      289.01      254.02     20.50 o 
 -15   3  10       26.14       11.14     13.02 o 
 -14   3  10      324.68      323.93     21.42 o 
 -13   3  10      160.40      168.25     16.91 o 
 -12   3  10        4.01       12.72     12.71 o 
 -11   3  10       41.59       54.57     15.39 o 
 -10   3  10       31.17       42.29     12.63 o 
  -9   3  10      132.23      153.27     18.61 o 
  -8   3  10       45.05       62.93     12.77 o 
  -7   3  10        0.18      -14.59     12.11 o 
  -6   3  10       33.81       10.50     11.00 o 
  -5   3  10      266.98      291.28     22.46 o 
  -4   3  10       55.12       62.09     10.42 o 
  -3   3  10        1.37       -3.84      8.74 o 
  -2   3  10       54.58       65.29     14.12 o 
  -1   3  10      482.64      488.65     76.53 o 
   0   3  10      708.49      742.85     27.84 o 
   1   3  10      985.71     1042.32     50.13 o 
   2   3  10      756.95      772.39     28.67 o 
   3   3  10       12.56        5.32     19.67 o 
   4   3  10       18.30       28.17     13.00 o 
   5   3  10      382.53      396.36     24.91 o 
   6   3  10      125.32       92.49     15.61 o 
   7   3  10       51.92       49.99     14.27 o 
   8   3  10        0.27        3.40     13.61 o 
   9   3  10       29.93       55.09     15.70 o 
  10   3  10        3.35      -15.82     16.19 o 
  11   3  10       30.99       48.14     23.83 o 
  12   3  10      376.13      405.35     41.23 o 
  13   3  10      119.45      108.09     19.70 o 
 -17   4  10      214.14      189.53     20.52 o 
 -16   4  10       25.58       14.09     14.80 o 
 -15   4  10        1.18       -6.41     13.31 o 
 -14   4  10        8.95       -9.70     18.37 o 
 -13   4  10       29.64       23.68     12.00 o 
 -12   4  10      110.65      137.11     14.66 o 
 -11   4  10       87.47       95.45     15.06 o 
 -10   4  10       12.74       16.27     16.44 o 
  -9   4  10       16.73       -2.79     12.07 o 
  -8   4  10        8.63       -2.09     13.87 o 
  -7   4  10      159.96      175.86     27.29 o 
  -6   4  10        4.08        8.04     13.37 o 
  -5   4  10       52.89       45.73     21.89 o 
  -4   4  10     1046.01     1110.96     36.94 o 
  -3   4  10      297.01      310.26     27.60 o 
  -2   4  10      606.76      597.88     42.60 o 
  -1   4  10      382.26      408.40     20.31 o 
   0   4  10     1214.23     1245.82     37.00 o 
   1   4  10      461.68      438.46     24.93 o 
   2   4  10      178.84      176.99     21.04 o 
   3   4  10      131.90      131.57     17.06 o 
   4   4  10       50.64       37.46     14.09 o 
   5   4  10      211.97      205.81     22.30 o 
   6   4  10        9.33        4.36     12.64 o 
   7   4  10       35.69       36.91     14.10 o 
   8   4  10       15.81        1.47     13.47 o 
   9   4  10       21.84       30.63     15.01 o 
  10   4  10       72.07       74.29     17.69 o 
  11   4  10        9.45       11.14     15.12 o 
  12   4  10       10.42       22.51     35.69 o 
 -16   5  10      218.99      215.15     24.53 o 
 -15   5  10      164.47      219.01     23.14 o 
 -14   5  10        2.37       -4.37     12.07 o 
 -13   5  10       53.19       67.89     15.53 o 
 -12   5  10       68.90       56.62     17.42 o 
 -11   5  10       26.27        9.65     15.88 o 
 -10   5  10      109.42      139.22     20.24 o 
  -9   5  10        2.87      -17.84     17.59 o 
  -8   5  10        0.32       20.09     20.01 o 
  -7   5  10        1.90        3.78     20.49 o 
  -6   5  10       20.55       15.67     15.28 o 
  -5   5  10      213.08      232.82     26.24 o 
  -4   5  10       57.30       61.00     20.47 o 
  -3   5  10        4.15       -1.98     13.86 o 
  -2   5  10     1817.18     1861.63     68.00 o 
  -1   5  10       18.62        5.49     11.35 o 
   0   5  10      319.39      313.87     19.16 o 
   1   5  10      341.23      361.55     23.37 o 
   2   5  10        8.97        4.12     12.52 o 
   3   5  10      291.55      320.69     22.90 o 
   4   5  10        1.13       19.51     14.11 o 
   5   5  10        9.81       -2.53     12.50 o 
   6   5  10        0.70        1.01     16.64 o 
   7   5  10       33.60       13.16     14.39 o 
   8   5  10      193.34      170.89     19.54 o 
   9   5  10       18.13       10.01     14.95 o 
  10   5  10       50.47       43.08     16.65 o 
  11   5  10        4.25       11.60     15.66 o 
  12   5  10       36.99       53.50     17.93 o 
 -15   6  10        1.83       -6.17     24.21 o 
 -14   6  10        1.23       -4.47     15.54 o 
 -13   6  10       17.24       -0.91     16.85 o 
 -12   6  10        8.66        9.04     16.66 o 
 -11   6  10       14.81       -0.55     17.40 o 
 -10   6  10        0.27        3.70     15.92 o 
  -9   6  10       37.22       60.46     17.28 o 
  -8   6  10      137.38      144.00     21.08 o 
  -7   6  10        4.84      -34.42     24.32 o 
  -6   6  10        6.07       15.29     11.39 o 
  -5   6  10       51.62       63.83     23.79 o 
  -4   6  10       79.00       92.91     18.57 o 
  -3   6  10      285.51      290.89     33.07 o 
  -2   6  10       52.53       60.99     18.02 o 
  -1   6  10      180.22      195.91     21.01 o 
   0   6  10      128.79      116.47     15.00 o 
   1   6  10       56.74       41.34     12.57 o 
   2   6  10        0.01        6.14     12.89 o 
   3   6  10       40.07       68.53     15.51 o 
   4   6  10        9.90       18.71     14.24 o 
   5   6  10        0.10        3.62     14.80 o 
   6   6  10       62.00       56.42     29.94 o 
   7   6  10        4.05      -13.31     14.13 o 
   8   6  10        1.53        4.47     14.50 o 
   9   6  10       10.03        3.10     15.16 o 
  10   6  10      138.64      156.86     28.23 o 
 -13   7  10      164.14      114.15     41.18 o 
 -12   7  10       28.91       21.41     18.17 o 
 -11   7  10       17.22        3.98     16.45 o 
 -10   7  10       35.42       30.10     24.65 o 
  -9   7  10        5.76      -22.47     15.45 o 
  -8   7  10        0.09       -6.19     16.12 o 
  -7   7  10       67.29       98.79     19.39 o 
  -6   7  10       10.77       22.39     16.47 o 
  -5   7  10        1.67      -22.06     14.71 o 
  -4   7  10        6.44      -13.66     15.42 o 
  -3   7  10       65.09       61.89     17.26 o 
  -2   7  10        6.78      -13.45     15.62 o 
  -1   7  10        1.89       -5.57     16.63 o 
   0   7  10       38.05       36.50     24.60 o 
   1   7  10        1.43       -5.73     11.38 o 
   2   7  10        7.67       16.25     12.44 o 
   3   7  10        5.80       20.01     14.69 o 
   4   7  10       59.20       88.11     24.90 o 
   5   7  10      279.52      289.21     30.47 o 
   6   7  10       45.23       33.98     18.99 o 
   7   7  10      108.92      143.96     20.21 o 
   8   7  10        0.43        4.61     16.61 o 
   9   7  10      167.14      177.42     22.23 o 
 -11   8  10       14.35       13.92     23.10 o 
 -10   8  10       65.35       80.99     21.04 o 
  -9   8  10        1.21       -5.24     17.56 o 
  -8   8  10        0.14       -4.18     16.50 o 
  -7   8  10       46.67       55.69     18.16 o 
  -6   8  10       30.77       25.23     16.97 o 
  -5   8  10        8.30        6.24     23.20 o 
  -4   8  10       45.15       85.69     24.87 o 
  -3   8  10       69.19       62.46     18.82 o 
  -2   8  10       90.74       89.35     19.00 o 
  -1   8  10      284.78      294.95     37.02 o 
   0   8  10       61.94       75.63     19.03 o 
   1   8  10       64.60       83.80     18.52 o 
   2   8  10        5.51       11.43     16.56 o 
   3   8  10      131.93      137.36     17.06 o 
   4   8  10        0.09      -26.85     25.14 o 
   5   8  10       65.39       60.78     17.02 o 
   6   8  10       46.62       63.30     17.63 o 
   7   8  10       46.90       69.66     21.11 o 
  -8   9  10       47.13       48.68     20.98 o 
  -7   9  10       24.83       21.42     18.74 o 
  -6   9  10       26.43       16.98     18.08 o 
  -5   9  10        2.74       -9.79     29.69 o 
  -4   9  10        5.53      -16.01     14.95 o 
  -3   9  10        0.39        7.53     23.55 o 
  -2   9  10        4.60       16.39     23.12 o 
  -1   9  10       66.84       75.44     20.64 o 
   0   9  10        0.17      -12.14     17.02 o 
   1   9  10       12.56        6.65     17.03 o 
   2   9  10        0.08       -0.88     17.70 o 
   3   9  10       17.55       25.97     18.80 o 
   4   9  10       22.10       10.52     21.55 o 
 -17   1  11       91.66      109.74     16.94 o 
 -16   1  11       46.45       38.80     14.71 o 
 -15   1  11       97.45       97.20     24.69 o 
 -14   1  11        1.06      -15.95     11.78 o 
 -13   1  11        1.63       -8.86     11.34 o 
 -12   1  11       48.70       73.50     20.06 o 
 -11   1  11       26.35       12.81     14.28 o 
 -10   1  11       54.06       69.42     19.75 o 
  -9   1  11       12.34       11.39     18.28 o 
  -8   1  11      322.74      281.89     21.73 o 
  -7   1  11      197.29      208.17     19.60 o 
  -6   1  11       24.27        0.73     12.25 o 
  -5   1  11        0.19      -13.27     10.21 o 
  -4   1  11       44.57       44.19     11.84 o 
  -3   1  11      301.14      319.67     18.65 o 
  -2   1  11      157.96      172.04     15.73 o 
  -1   1  11       91.76       96.12     18.01 o 
   0   1  11      180.23      160.39     14.83 o 
   1   1  11       12.11       13.84     11.29 o 
   2   1  11      331.65      339.86     35.32 o 
   3   1  11        7.86        4.09     11.15 o 
   4   1  11      465.85      478.11     26.57 o 
   5   1  11       26.50       20.41     11.20 o 
   6   1  11       23.43       34.98     14.09 o 
   7   1  11      136.82      109.43     16.54 o 
   8   1  11        5.80      -23.52     20.47 o 
   9   1  11       66.39       62.08     15.80 o 
  10   1  11       17.18       29.48     18.94 o 
  11   1  11        3.12        1.22     15.97 o 
  12   1  11       14.99       11.44     17.02 o 
 -16   2  11       80.11       54.43     15.85 o 
 -15   2  11        7.59       -7.10     12.74 o 
 -14   2  11       11.22        3.78     12.65 o 
 -13   2  11      280.45      244.05     27.23 o 
 -12   2  11        6.82       -9.77     14.06 o 
 -11   2  11        0.00       -2.36     16.51 o 
 -10   2  11      192.12      170.75     20.07 o 
  -9   2  11       49.98       48.36     14.80 o 
  -8   2  11      197.99      229.75     17.82 o 
  -7   2  11      161.21      175.17     22.58 o 
  -6   2  11       20.97       26.08     13.82 o 
  -5   2  11      294.22      291.59     21.96 o 
  -4   2  11      130.24      122.80     15.43 o 
  -3   2  11        0.89        8.91     10.48 o 
  -2   2  11       11.47       -1.14     10.35 o 
  -1   2  11      205.86      223.25     27.30 o 
   0   2  11       47.70       30.65     12.97 o 
   1   2  11       30.32       -7.31      7.50 o 
   2   2  11        0.63      -16.84     11.22 o 
   3   2  11      178.72      203.22     19.48 o 
   4   2  11       10.00        4.61     12.77 o 
   5   2  11        7.36       17.19     13.25 o 
   6   2  11      136.77      108.99     22.28 o 
   7   2  11        0.18       -9.66     12.51 o 
   8   2  11       71.59       54.91     19.59 o 
   9   2  11      174.13      165.79     20.21 o 
  10   2  11      134.64      126.83     23.06 o 
  11   2  11       29.65       37.10     16.48 o 
 -16   3  11        1.18      -12.14     13.57 o 
 -15   3  11       21.35       33.59     20.90 o 
 -14   3  11       22.40       21.97     16.71 o 
 -13   3  11       10.01       21.37     15.91 o 
 -12   3  11       20.26       12.93     15.95 o 
 -11   3  11        1.70      -16.19     19.55 o 
 -10   3  11        7.24        8.89     13.78 o 
  -9   3  11        0.04      -20.21     13.47 o 
  -8   3  11       13.53       10.52     11.85 o 
  -7   3  11       36.14       52.29     13.58 o 
  -6   3  11      177.58      158.98     22.67 o 
  -5   3  11        0.12      -15.17     43.09 o 
  -4   3  11      186.46      149.37     23.99 o 
  -3   3  11      403.03      386.19     31.86 o 
  -2   3  11       54.87       52.51     16.83 o 
  -1   3  11       30.84       38.33     13.37 o 
   0   3  11      371.22      384.07     30.09 o 
   1   3  11        9.82       11.60     13.08 o 
   2   3  11       38.16       47.32     14.20 o 
   3   3  11       72.76       61.53     15.28 o 
   4   3  11        4.86       13.79     12.87 o 
   5   3  11        8.40       19.66     13.30 o 
   6   3  11       19.96       16.14     16.77 o 
   7   3  11       29.82       18.99      8.60 o 
   8   3  11        7.97      -21.80     15.21 o 
   9   3  11        3.31       -5.20     13.03 o 
  10   3  11      281.51      339.64     26.52 o 
  11   3  11      118.31      136.78     21.15 o 
 -15   4  11        0.50       -8.37     16.42 o 
 -14   4  11       14.54       33.93     23.71 o 
 -13   4  11        6.14       18.10     20.07 o 
 -12   4  11       27.28       62.79     18.31 o 
 -11   4  11        0.68       -8.98     13.08 o 
 -10   4  11        0.04       19.17     14.98 o 
  -9   4  11      225.47      257.20     29.45 o 
  -8   4  11        2.49       -5.37     14.37 o 
  -7   4  11      293.23      297.52     31.36 o 
  -6   4  11       29.13       51.92     15.46 o 
  -5   4  11      316.26      313.55     23.76 o 
  -4   4  11       21.03       13.84     17.93 o 
  -3   4  11      882.57      811.78     60.83 o 
  -2   4  11      203.11      176.62     22.39 o 
  -1   4  11      277.40      252.88     20.40 o 
   0   4  11      186.52      195.42     19.13 o 
   1   4  11       34.23       12.55     16.66 o 
   2   4  11        0.48       27.56     14.12 o 
   3   4  11        1.08       -2.04     12.56 o 
   4   4  11       45.00       41.65     14.98 o 
   5   4  11       32.63       19.19     14.37 o 
   6   4  11      130.85      173.66     20.12 o 
   7   4  11       17.61       -0.38     16.49 o 
   8   4  11        2.03      -17.99     12.00 o 
   9   4  11       59.73       69.94     21.23 o 
  10   4  11       76.07       71.66     18.63 o 
 -14   5  11       57.12      106.78     37.39 o 
 -13   5  11      194.38      205.74     23.71 o 
 -12   5  11        0.20       -2.99     21.58 o 
 -11   5  11        0.78      -25.47     22.34 o 
 -10   5  11       38.11        1.93     15.83 o 
  -9   5  11       35.29       45.91     16.59 o 
  -8   5  11        5.33       -0.22     44.93 o 
  -7   5  11       29.22       46.85     16.64 o 
  -6   5  11      297.20      294.46     33.13 o 
  -5   5  11        0.03       -9.84     14.51 o 
  -4   5  11       99.95       70.07     19.57 o 
  -3   5  11      333.50      342.63     48.32 o 
  -2   5  11       26.60       22.39     38.92 o 
  -1   5  11       44.29       50.97     19.38 o 
   0   5  11       59.37       90.13     15.73 o 
   1   5  11       47.12       41.49     23.15 o 
   2   5  11       35.82       13.42     14.40 o 
   3   5  11        0.00       22.45     17.78 o 
   4   5  11      243.36      230.28     21.88 o 
   5   5  11       53.60       44.87     15.68 o 
   6   5  11        0.00       29.53     15.51 o 
   7   5  11        6.82       11.53     14.79 o 
   8   5  11        0.02        7.32     14.91 o 
   9   5  11      313.30      381.79    105.18 o 
 -13   6  11       83.99       62.02     20.15 o 
 -12   6  11       15.94       20.96     18.61 o 
 -11   6  11       56.66       53.27     18.67 o 
 -10   6  11        8.33        7.90     16.95 o 
  -9   6  11       62.97       31.08     21.59 o 
  -8   6  11        8.88       11.23     16.37 o 
  -7   6  11       24.21       -3.05     20.75 o 
  -6   6  11        0.39      -11.02     15.42 o 
  -5   6  11       24.98       -0.09     11.55 o 
  -4   6  11      186.19      197.13     21.40 o 
  -3   6  11       95.28       83.94     18.38 o 
  -2   6  11       78.37       46.85     39.62 o 
  -1   6  11       79.26      129.43     24.12 o 
   0   6  11       49.95       51.05     19.56 o 
   1   6  11      140.28      141.94     18.49 o 
   2   6  11      103.86       96.56     17.18 o 
   3   6  11       28.04       29.83     14.77 o 
   4   6  11        0.18       -6.81     12.88 o 
   5   6  11      165.18      166.23     23.42 o 
   6   6  11        8.61      -14.14     25.83 o 
   7   6  11       18.82       33.22     16.85 o 
   8   6  11      150.71      170.10     22.27 o 
 -11   7  11        3.69       26.54     19.29 o 
 -10   7  11        4.62      -30.05     24.61 o 
  -9   7  11        1.14       -8.29     16.99 o 
  -8   7  11      104.30      152.88     23.07 o 
  -7   7  11      210.40      237.66     52.27 o 
  -6   7  11       67.38       63.66     65.70 o 
  -5   7  11        9.23        4.14     18.58 o 
  -4   7  11      213.15      227.66     24.51 o 
  -3   7  11      225.19      249.78     34.35 o 
  -2   7  11      249.03      294.24     25.37 o 
  -1   7  11      127.06      131.63     25.97 o 
   0   7  11       53.79       51.70     23.10 o 
   1   7  11       21.43       22.71     21.36 o 
   2   7  11        0.45      -10.65     18.21 o 
   3   7  11        3.93       10.46     14.31 o 
   4   7  11       78.08      102.55     32.49 o 
   5   7  11      238.77      238.52     23.40 o 
   6   7  11        7.04       -7.94     39.89 o 
  -7   8  11        4.73      -13.64     18.28 o 
  -6   8  11       24.15       23.70     40.31 o 
  -5   8  11      263.95      223.17     25.27 o 
  -4   8  11       94.11       74.91     19.90 o 
  -3   8  11      102.28      162.11     58.01 o 
  -2   8  11       26.66       32.84     18.95 o 
  -1   8  11       12.08       -5.70     17.85 o 
   0   8  11      162.23      161.80     35.94 o 
   1   8  11        7.95        2.24     35.75 o 
   2   8  11        3.23      -10.89     20.90 o 
   3   8  11        1.36      -20.31     21.43 o 
 -14   0  12        0.57      -34.10     24.60 o 
 -12   0  12      198.59      211.42     42.33 o 
 -11   0  12      130.88      161.45     36.65 o 
 -10   0  12       29.89       37.69     30.38 o 
  -9   0  12       63.79       55.99     30.36 o 
  -8   0  12       57.06       73.66     31.05 o 
  -7   0  12       97.59       74.54     31.81 o 
  -6   0  12       16.33        6.49     15.92 o 
  -5   0  12       43.84        9.74     22.63 o 
  -4   0  12        0.06        7.99     31.58 o 
  -3   0  12      138.20      135.89     21.47 o 
  -2   0  12      444.67      521.51     73.46 o 
  -1   0  12      133.20      128.83     21.26 o 
   0   0  12      110.19      151.04     22.62 o 
   1   0  12      110.80      107.31     21.02 o 
   2   0  12      176.24      214.87     24.60 o 
   3   0  12       48.10       25.73     17.62 o 
   4   0  12       60.85        8.50      9.85 o 
   5   0  12       82.36       48.31     23.37 o 
   6   0  12       10.83       -4.71     20.00 o 
   7   0  12       73.49       69.23     26.02 o 
   8   0  12       34.65       47.61     27.22 o 
   9   0  12        0.00      -25.77     18.92 o 
 -14   1  12        3.54       20.60     28.63 o 
 -13   1  12        1.32       -4.80     18.82 o 
 -12   1  12       28.77       58.34     32.40 o 
 -11   1  12        0.68      -17.44     18.83 o 
 -10   1  12       31.30       32.05     30.18 o 
  -9   1  12       20.67       55.22     28.02 o 
  -8   1  12        3.13      -19.59     17.88 o 
  -7   1  12        3.14      -12.81     12.81 o 
  -6   1  12       28.51       42.46     15.19 o 
  -5   1  12      311.72      356.37     24.77 o 
  -4   1  12      138.78      173.03     16.05 o 
  -3   1  12       25.59       39.18     12.27 o 
  -2   1  12       70.32       54.98     12.95 o 
  -1   1  12       11.43        3.80     12.18 o 
   0   1  12       23.33       27.86     13.30 o 
   1   1  12      225.80      214.21     19.84 o 
   2   1  12      254.70      253.47     21.29 o 
   3   1  12       23.90        8.65      8.42 o 
   4   1  12        2.73        4.57     13.38 o 
   5   1  12        9.38       -4.44     18.18 o 
   6   1  12       75.00       81.77     16.96 o 
   7   1  12        6.22        8.38     15.16 o 
   8   1  12        1.36        2.98     16.39 o 
   9   1  12       47.95       52.00     19.46 o 
 -14   2  12        4.08        1.62     16.26 o 
 -13   2  12       14.37       29.95     16.91 o 
 -12   2  12       53.68       40.05     35.10 o 
 -11   2  12       17.59       20.43     21.00 o 
 -10   2  12       10.08       16.37     19.04 o 
  -9   2  12      153.01      170.64     33.67 o 
  -8   2  12       30.30       12.88     14.67 o 
  -7   2  12        3.38        5.10     20.02 o 
  -6   2  12        1.19       -6.20     20.22 o 
  -5   2  12        7.75       15.70     17.63 o 
  -4   2  12      400.40      429.71     37.28 o 
  -3   2  12      699.87      731.21     47.93 o 
  -2   2  12      450.39      506.34     38.14 o 
  -1   2  12       70.83       81.36     15.73 o 
   0   2  12       48.41       38.56     14.44 o 
   1   2  12       17.72       28.42     13.30 o 
   2   2  12      108.98      124.29     24.73 o 
   3   2  12       17.11       -1.10     24.74 o 
   4   2  12       46.78       25.05     14.06 o 
   5   2  12        6.40       -9.86     13.13 o 
   6   2  12        0.88        4.67     12.66 o 
   7   2  12       14.63       19.21     16.43 o 
   8   2  12       51.79       45.24     16.53 o 
   9   2  12       70.17       67.44     17.70 o 
 -13   3  12        4.41       37.89     17.90 o 
 -12   3  12        0.09        7.08     16.04 o 
 -11   3  12      167.15      155.13     42.39 o 
 -10   3  12        5.67       37.93     28.78 o 
  -9   3  12       25.97       38.52     20.35 o 
  -8   3  12      228.74      270.34     29.14 o 
  -7   3  12       24.19        2.19     18.90 o 
  -6   3  12      190.58      192.65     25.85 o 
  -5   3  12       58.91       66.28     21.25 o 
  -4   3  12       12.98       30.00     18.39 o 
  -3   3  12      335.57      344.40     62.33 o 
  -2   3  12       92.87      106.20     16.21 o 
  -1   3  12       13.17       12.18     12.74 o 
   0   3  12        3.66        8.55      9.42 o 
   1   3  12        4.09        7.19     12.57 o 
   2   3  12       27.89       24.71     13.90 o 
   3   3  12       51.30       47.72     15.32 o 
   4   3  12        7.23       18.76     18.42 o 
   5   3  12       13.20        0.08     14.37 o 
   6   3  12       13.09       28.02     15.88 o 
   7   3  12       13.55        6.47     22.45 o 
   8   3  12      121.97      124.48     19.91 o 
 -12   4  12       23.24       34.81     22.84 o 
 -11   4  12        0.94       21.86     33.88 o 
 -10   4  12       32.66       71.12     19.10 o 
  -9   4  12      312.73      361.90     54.57 o 
  -8   4  12        0.83      -13.84     29.79 o 
  -7   4  12       63.12       84.52     22.78 o 
  -6   4  12      776.36      790.30     43.01 o 
  -5   4  12       34.78       38.21     19.07 o 
  -4   4  12      948.22      903.04     58.89 o 
  -3   4  12       48.13       34.87     18.53 o 
  -2   4  12      151.21      153.23     37.10 o 
  -1   4  12      236.14      230.19     45.30 o 
   0   4  12      202.45      232.06     20.92 o 
   1   4  12        0.19       -4.86     13.31 o 
   2   4  12       91.00       79.46     17.23 o 
   3   4  12        1.64       -4.53     16.03 o 
   4   4  12       96.59       87.76     26.05 o 
   5   4  12       16.08        6.62     17.88 o 
   6   4  12       21.22      -17.11     13.95 o 
   7   4  12        0.52       18.32     27.89 o 
 -11   5  12       16.02      -24.21     16.51 o 
 -10   5  12       10.73        1.07     16.76 o 
  -9   5  12       44.22       41.93     18.27 o 
  -8   5  12       82.88       67.31     36.62 o 
  -7   5  12      290.23      269.34     34.26 o 
  -6   5  12       41.36       31.00     22.20 o 
  -5   5  12      120.78      122.42     25.75 o 
  -4   5  12      515.87      490.17     37.94 o 
  -3   5  12       15.08        3.98     12.72 o 
  -2   5  12      243.49      210.78     31.66 o 
  -1   5  12       32.49       66.56     20.99 o 
   0   5  12        8.14      -19.02     36.74 o 
   1   5  12       68.99       75.50     16.49 o 
   2   5  12      137.48       98.06     18.20 o 
   3   5  12       14.44        4.06     14.48 o 
   4   5  12        1.01        5.59     17.60 o 
   5   5  12       56.18       82.25     17.96 o 
   6   5  12      206.53      224.89     23.24 o 
  -9   6  12       49.53       95.42     22.06 o 
  -8   6  12       61.11       38.16     19.58 o 
  -7   6  12       35.77       27.27     37.83 o 
  -6   6  12      130.94      162.26     45.09 o 
  -5   6  12        0.21      -20.28     19.15 o 
  -4   6  12        3.44      -17.87     11.92 o 
  -3   6  12       19.63       -8.55     19.59 o 
  -2   6  12       87.37       83.94     23.29 o 
  -1   6  12       46.55       72.91     23.88 o 
   0   6  12      216.00      217.17     56.43 o 
   1   6  12       44.90       10.39     22.75 o 
   2   6  12       27.16       36.01     22.15 o 
   3   6  12        0.69      -13.22     17.37 o 
   4   6  12       25.37       18.11     15.61 o 
  -5   7  12       35.12       52.01     24.17 o 
  -4   7  12      355.11      343.54     35.63 o 
  -3   7  12        5.84        8.32     19.89 o 
  -2   7  12        5.04      -20.90     20.75 o 
  -1   7  12       10.99        1.78     21.90 o 
   0   7  12       28.10       49.84     23.42 o 
 -11   1  13        0.03       36.36     23.14 o 
 -10   1  13        1.41       20.07     22.20 o 
  -9   1  13       18.27       33.18     23.12 o 
  -8   1  13        8.71       49.85     23.27 o 
  -7   1  13       40.25       50.30     23.24 o 
  -6   1  13       11.93       23.89     15.77 o 
  -5   1  13       24.19       20.80     22.94 o 
  -4   1  13      196.24      214.20     26.28 o 
  -3   1  13        7.68        9.68     21.14 o 
  -2   1  13       33.11       44.04     14.64 o 
  -1   1  13       16.90        9.11     13.83 o 
   0   1  13       17.83       17.92     13.96 o 
   1   1  13        0.07       -8.04     14.21 o 
   2   1  13       11.85        7.00     17.02 o 
   3   1  13       13.48       13.04     12.78 o 
   4   1  13        3.72       -3.44     14.78 o 
   5   1  13       75.81       53.49     19.26 o 
 -11   2  13        4.42      -24.53     28.54 o 
 -10   2  13       62.04       78.81     24.56 o 
  -9   2  13        5.04       48.50     35.04 o 
  -8   2  13       29.83        6.20     31.84 o 
  -7   2  13      132.04       96.33     26.51 o 
  -6   2  13       25.04      -13.50     18.28 o 
  -5   2  13       10.94       20.14     18.08 o 
  -4   2  13      143.48      121.80     23.08 o 
  -3   2  13      142.72      153.03     24.48 o 
  -2   2  13      103.79       81.15     17.22 o 
  -1   2  13        0.32       -7.17     26.09 o 
   0   2  13       30.52       27.13     14.67 o 
   1   2  13        7.08       14.89     13.98 o 
   2   2  13        0.04        0.19      8.06 o 
   3   2  13      155.69      127.38     18.96 o 
   4   2  13       40.55       20.96     16.83 o 
   5   2  13       11.03       -9.87     14.29 o 
 -10   3  13        0.03       30.35     33.05 o 
  -9   3  13      135.33      167.43     41.43 o 
  -8   3  13        7.32       34.25     21.37 o 
  -7   3  13      139.52       87.46     24.14 o 
  -6   3  13       34.22       27.64     20.43 o 
  -5   3  13       43.32       15.41     20.41 o 
  -4   3  13       87.84       98.87     22.66 o 
  -3   3  13       89.72       68.20     21.67 o 
  -2   3  13       20.42       15.03     18.31 o 
  -1   3  13        2.21       -2.48     19.28 o 
   0   3  13      133.72      150.48     24.77 o 
   1   3  13        3.15        1.04     19.11 o 
   2   3  13       26.91       22.93     23.41 o 
   3   3  13       63.41       49.22     16.67 o 
   4   3  13        0.17      -13.41     13.34 o 
  -8   4  13      232.02      224.00     30.83 o 
  -7   4  13       18.43       47.51     21.99 o 
  -6   4  13      258.87      218.26     29.84 o 
  -5   4  13        1.85       25.14     20.82 o 
  -4   4  13      108.70      151.85     25.97 o 
  -3   4  13       53.21       14.37     19.02 o 
  -2   4  13       34.73       20.63     25.79 o 
  -1   4  13       71.53       30.36     23.69 o 
   0   4  13       16.38       29.31     20.34 o 
   1   4  13       46.58       49.11     15.69 o 
   2   4  13        0.62       -2.40     17.44 o 
  -5   5  13       36.04       37.66     40.63 o 
  -4   5  13      312.96      314.09     33.20 o 
  -3   5  13       23.37       14.52     19.12 o 
  -2   5  13        5.11       -4.14     22.31 o 
  -1   5  13        8.25       -8.91     17.68 o 
  -3   0  14      233.55      222.59     35.09 o 
                                                 
